# Supplementary material for: Head‐to‐head: Anthropomorphic phantoms for evaluating the effect of skin tone on the accuracy of surface imaging systems
Source: J Appl Clin Med Phys. 2025 Jul 15;26(7):e70188. doi: 10.1002/acm2.70188 (PMC12261033; doi:10.1002/acm2.70188)
Supplement: Supplementary file 1 — Supporting Information [file ACM2-26-e70188-s001.csv]

SystemId	PhantomId	TimeOffsetSeconds	GantryAngle	TableAngle	Lat	Lng	Vrt	Pitch	Roll	Rtn	SessionNumber	PhantomElapsedTimeSeconds
A	RoseTan	-2.464000	0.000000	0.000000	0.089169	-0.072310	0.027714	0.046810	-0.044444	0.005548	1.000000	2.527000
A	RoseTan	-2.407000	0.000000	0.000000	0.089169	-0.072310	0.027714	0.046810	-0.044444	0.005548	1.000000	2.584000
A	RoseTan	-2.337000	0.000000	0.000000	0.089169	-0.072310	0.027714	0.046810	-0.044444	0.005548	1.000000	2.654000
A	RoseTan	-2.278000	0.000000	0.000000	0.035060	-0.021665	0.002130	0.024648	-0.007201	0.002550	1.000000	2.713000
A	RoseTan	-2.211000	0.000000	0.000000	0.035060	-0.021665	0.002130	0.024648	-0.007201	0.002550	1.000000	2.780000
A	RoseTan	-2.149000	0.000000	0.000000	0.035060	-0.021665	0.002130	0.024648	-0.007201	0.002550	1.000000	2.842000
A	RoseTan	-2.084000	0.000000	0.000000	0.035060	-0.021665	0.002130	0.024648	-0.007201	0.002550	1.000000	2.907000
A	RoseTan	-2.019000	0.000000	0.000000	0.058535	0.019333	-0.034356	0.005388	-0.027189	0.004214	1.000000	2.972000
A	RoseTan	-1.954000	0.000000	0.000000	0.058535	0.019333	-0.034356	0.005388	-0.027189	0.004214	1.000000	3.037000
A	RoseTan	-1.892000	0.000000	0.000000	0.058535	0.019333	-0.034356	0.005388	-0.027189	0.004214	1.000000	3.099000
A	RoseTan	-1.826000	0.000000	0.000000	0.058535	0.019333	-0.034356	0.005388	-0.027189	0.004214	1.000000	3.165000
A	RoseTan	-1.759000	0.000000	0.000000	0.061430	-0.046350	0.025870	0.036311	-0.016683	-0.008690	1.000000	3.232000
A	RoseTan	-1.695000	0.000000	0.000000	0.061430	-0.046350	0.025870	0.036311	-0.016683	-0.008690	1.000000	3.296000
A	RoseTan	-1.633000	0.000000	0.000000	0.061430	-0.046350	0.025870	0.036311	-0.016683	-0.008690	1.000000	3.358000
A	RoseTan	-1.560000	0.000000	0.000000	0.061430	-0.046350	0.025870	0.036311	-0.016683	-0.008690	1.000000	3.431000
A	RoseTan	-1.496000	0.000000	0.000000	0.063629	-0.036811	0.011722	0.023713	-0.027973	0.013574	1.000000	3.495000
A	RoseTan	-1.434000	0.000000	0.000000	0.063629	-0.036811	0.011722	0.023713	-0.027973	0.013574	1.000000	3.557000
A	RoseTan	-1.372000	0.000000	0.000000	0.063629	-0.036811	0.011722	0.023713	-0.027973	0.013574	1.000000	3.619000
A	RoseTan	-1.304000	0.000000	0.000000	0.063629	-0.036811	0.011722	0.023713	-0.027973	0.013574	1.000000	3.687000
A	RoseTan	-1.241000	0.000000	0.000000	0.083013	-0.075740	0.044792	0.023544	-0.021069	-0.002822	1.000000	3.750000
A	RoseTan	-1.178000	0.000000	0.000000	0.083013	-0.075740	0.044792	0.023544	-0.021069	-0.002822	1.000000	3.813000
A	RoseTan	-1.107000	0.000000	0.000000	0.083013	-0.075740	0.044792	0.023544	-0.021069	-0.002822	1.000000	3.884000
A	RoseTan	-1.028000	0.000000	0.000000	0.117936	-0.009945	0.005488	0.004475	-0.027556	0.019107	1.000000	3.963000
A	RoseTan	-0.970000	0.000000	0.000000	0.117936	-0.009945	0.005488	0.004475	-0.027556	0.019107	1.000000	4.021000
A	RoseTan	-0.910000	0.000000	0.000000	0.117936	-0.009945	0.005488	0.004475	-0.027556	0.019107	1.000000	4.081000
A	RoseTan	-0.843000	0.000000	0.000000	0.117936	-0.009945	0.005488	0.004475	-0.027556	0.019107	1.000000	4.148000
A	RoseTan	-0.777000	0.000000	0.000000	0.057297	0.028858	-0.035402	0.010009	-0.011170	0.013854	1.000000	4.214000
A	RoseTan	-0.706000	0.000000	0.000000	0.057297	0.028858	-0.035402	0.010009	-0.011170	0.013854	1.000000	4.285000
A	RoseTan	-0.645000	0.000000	0.000000	0.057297	0.028858	-0.035402	0.010009	-0.011170	0.013854	1.000000	4.346000
A	RoseTan	-0.588000	0.000000	0.000000	0.057297	0.028858	-0.035402	0.010009	-0.011170	0.013854	1.000000	4.403000
A	RoseTan	-0.514000	0.000000	0.000000	0.091863	0.067132	-0.025185	0.000211	-0.039988	0.006035	1.000000	4.477000
A	RoseTan	-0.448000	0.000000	0.000000	0.091863	0.067132	-0.025185	0.000211	-0.039988	0.006035	1.000000	4.543000
A	RoseTan	-0.382000	0.000000	0.000000	0.091863	0.067132	-0.025185	0.000211	-0.039988	0.006035	1.000000	4.609000
A	RoseTan	-0.296000	0.000000	0.000000	0.044185	-0.072364	0.017382	0.053637	-0.030682	0.006450	1.000000	4.695000
A	RoseTan	-0.234000	0.000000	0.000000	0.044185	-0.072364	0.017382	0.053637	-0.030682	0.006450	1.000000	4.757000
A	RoseTan	-0.183000	0.000000	0.000000	0.044185	-0.072364	0.017382	0.053637	-0.030682	0.006450	1.000000	4.808000
A	RoseTan	-0.121000	0.000000	0.000000	0.044185	-0.072364	0.017382	0.053637	-0.030682	0.006450	1.000000	4.870000
A	RoseTan	-0.052000	0.000000	0.000000	0.052856	-0.027292	-0.009532	0.004391	-0.029121	0.001950	1.000000	4.939000
A	RoseTan	0.010000	0.000000	0.000000	0.052856	-0.027292	-0.009532	0.004391	-0.029121	0.001950	1.000000	5.001000
A	RoseTan	0.079000	0.000000	0.000000	0.052856	-0.027292	-0.009532	0.004391	-0.029121	0.001950	1.000000	5.070000
A	RoseTan	0.143000	0.000000	0.000000	0.052856	-0.027292	-0.009532	0.004391	-0.029121	0.001950	1.000000	5.134000
A	RoseTan	0.210000	0.000000	0.000000	0.015045	-0.007639	-0.024723	-0.007486	-0.023639	0.033030	1.000000	5.201000
A	RoseTan	0.277000	0.000000	0.000000	0.015045	-0.007639	-0.024723	-0.007486	-0.023639	0.033030	1.000000	5.268000
A	RoseTan	0.344000	0.000000	0.000000	0.015045	-0.007639	-0.024723	-0.007486	-0.023639	0.033030	1.000000	5.335000
A	RoseTan	0.407000	0.000000	0.000000	0.015045	-0.007639	-0.024723	-0.007486	-0.023639	0.033030	1.000000	5.398000
A	RoseTan	0.476000	0.000000	0.000000	0.054419	-0.050836	0.024776	0.045830	-0.017213	0.032353	1.000000	5.467000
A	RoseTan	0.542000	0.000000	0.000000	0.054419	-0.050836	0.024776	0.045830	-0.017213	0.032353	1.000000	5.533000
A	RoseTan	0.608000	0.000000	0.000000	0.054419	-0.050836	0.024776	0.045830	-0.017213	0.032353	1.000000	5.599000
A	RoseTan	0.670000	0.000000	0.000000	0.054419	-0.050836	0.024776	0.045830	-0.017213	0.032353	1.000000	5.661000
A	RoseTan	0.734000	0.000000	0.000000	0.087027	-0.007314	-0.032939	0.021445	-0.006548	0.043455	1.000000	5.725000
A	RoseTan	0.798000	0.000000	0.000000	0.087027	-0.007314	-0.032939	0.021445	-0.006548	0.043455	1.000000	5.789000
A	RoseTan	0.862000	0.000000	0.000000	0.087027	-0.007314	-0.032939	0.021445	-0.006548	0.043455	1.000000	5.853000
A	RoseTan	0.932000	0.000000	0.000000	0.087027	-0.007314	-0.032939	0.021445	-0.006548	0.043455	1.000000	5.923000
A	RoseTan	0.992000	0.000000	0.000000	0.034765	-0.031212	-0.018298	0.030822	-0.019551	0.014641	1.000000	5.983000
A	RoseTan	1.052000	0.000000	0.000000	0.034765	-0.031212	-0.018298	0.030822	-0.019551	0.014641	1.000000	6.043000
A	RoseTan	1.123000	0.000000	0.000000	0.034765	-0.031212	-0.018298	0.030822	-0.019551	0.014641	1.000000	6.114000
A	RoseTan	1.191000	0.000000	0.000000	0.034765	-0.031212	-0.018298	0.030822	-0.019551	0.014641	1.000000	6.182000
A	RoseTan	1.261000	0.000000	0.000000	0.010007	-0.069656	0.014286	0.034753	0.009909	0.030248	1.000000	6.252000
A	RoseTan	1.323000	0.000000	0.000000	0.010007	-0.069656	0.014286	0.034753	0.009909	0.030248	1.000000	6.314000
A	RoseTan	1.393000	0.000000	0.000000	0.010007	-0.069656	0.014286	0.034753	0.009909	0.030248	1.000000	6.384000
A	RoseTan	1.459000	0.000000	0.000000	0.010007	-0.069656	0.014286	0.034753	0.009909	0.030248	1.000000	6.450000
A	RoseTan	1.525000	0.000000	0.000000	0.018114	-0.029585	-0.021824	0.007968	-0.026232	0.018280	1.000000	6.516000
A	RoseTan	1.595000	0.000000	0.000000	0.018114	-0.029585	-0.021824	0.007968	-0.026232	0.018280	1.000000	6.586000
A	RoseTan	1.654000	0.000000	0.000000	0.018114	-0.029585	-0.021824	0.007968	-0.026232	0.018280	1.000000	6.645000
A	RoseTan	1.733000	0.000000	0.000000	0.049132	0.046910	-0.055149	-0.028612	-0.003806	0.027001	1.000000	6.724000
A	RoseTan	1.797000	0.000000	0.000000	0.049132	0.046910	-0.055149	-0.028612	-0.003806	0.027001	1.000000	6.788000
A	RoseTan	1.864000	0.000000	0.000000	0.049132	0.046910	-0.055149	-0.028612	-0.003806	0.027001	1.000000	6.855000
A	RoseTan	1.922000	0.000000	0.000000	0.049132	0.046910	-0.055149	-0.028612	-0.003806	0.027001	1.000000	6.913000
A	RoseTan	1.993000	0.000000	0.000000	0.036490	-0.033006	-0.024617	0.012588	-0.026258	-0.001553	1.000000	6.984000
A	RoseTan	2.057000	0.000000	0.000000	0.036490	-0.033006	-0.024617	0.012588	-0.026258	-0.001553	1.000000	7.048000
A	RoseTan	2.123000	0.000000	0.000000	0.036490	-0.033006	-0.024617	0.012588	-0.026258	-0.001553	1.000000	7.114000
A	RoseTan	2.187000	0.000000	0.000000	0.036490	-0.033006	-0.024617	0.012588	-0.026258	-0.001553	1.000000	7.178000
A	RoseTan	2.252000	0.000000	0.000000	0.064909	-0.057990	-0.012921	0.022977	-0.013827	0.012509	1.000000	7.243000
A	RoseTan	2.351000	0.000000	0.000000	0.064909	-0.057990	-0.012921	0.022977	-0.013827	0.012509	1.000000	7.342000
A	RoseTan	2.387000	0.000000	0.000000	0.064909	-0.057990	-0.012921	0.022977	-0.013827	0.012509	1.000000	7.378000
A	RoseTan	2.453000	0.000000	0.000000	0.064909	-0.057990	-0.012921	0.022977	-0.013827	0.012509	1.000000	7.444000
A	RoseTan	-2.458000	50.000000	0.000000	-0.073942	-0.414645	0.214627	0.113473	0.110955	0.169128	1.000000	45.033000
A	RoseTan	-2.376000	50.000000	0.000000	-0.073942	-0.414645	0.214627	0.113473	0.110955	0.169128	1.000000	45.115000
A	RoseTan	-2.301000	50.000000	0.000000	-0.073942	-0.414645	0.214627	0.113473	0.110955	0.169128	1.000000	45.190000
A	RoseTan	-2.231000	50.000000	0.000000	-0.046663	-0.459514	0.209039	0.117817	0.084635	0.176055	1.000000	45.260000
A	RoseTan	-2.147000	50.000000	0.000000	-0.046663	-0.459514	0.209039	0.117817	0.084635	0.176055	1.000000	45.344000
A	RoseTan	-2.076000	50.000000	0.000000	-0.046663	-0.459514	0.209039	0.117817	0.084635	0.176055	1.000000	45.415000
A	RoseTan	-1.995000	50.000000	0.000000	-0.091850	-0.440053	0.241593	0.116910	0.117793	0.149793	1.000000	45.496000
A	RoseTan	-1.936000	50.000000	0.000000	-0.091850	-0.440053	0.241593	0.116910	0.117793	0.149793	1.000000	45.555000
A	RoseTan	-1.862000	50.000000	0.000000	-0.091850	-0.440053	0.241593	0.116910	0.117793	0.149793	1.000000	45.629000
A	RoseTan	-1.779000	50.000000	0.000000	-0.177109	-0.445312	0.197765	0.097586	0.138454	0.167221	1.000000	45.712000
A	RoseTan	-1.701000	50.000000	0.000000	-0.177109	-0.445312	0.197765	0.097586	0.138454	0.167221	1.000000	45.790000
A	RoseTan	-1.632000	50.000000	0.000000	-0.177109	-0.445312	0.197765	0.097586	0.138454	0.167221	1.000000	45.859000
A	RoseTan	-1.557000	50.000000	0.000000	-0.167492	-0.429921	0.218981	0.123458	0.113627	0.117753	1.000000	45.934000
A	RoseTan	-1.479000	50.000000	0.000000	-0.167492	-0.429921	0.218981	0.123458	0.113627	0.117753	1.000000	46.012000
A	RoseTan	-1.399000	50.000000	0.000000	-0.167492	-0.429921	0.218981	0.123458	0.113627	0.117753	1.000000	46.092000
A	RoseTan	-1.331000	50.000000	0.000000	-0.164613	-0.424148	0.237510	0.123523	0.122730	0.123780	1.000000	46.160000
A	RoseTan	-1.260000	50.000000	0.000000	-0.164613	-0.424148	0.237510	0.123523	0.122730	0.123780	1.000000	46.231000
A	RoseTan	-1.180000	50.000000	0.000000	-0.164613	-0.424148	0.237510	0.123523	0.122730	0.123780	1.000000	46.311000
A	RoseTan	-1.096000	50.000000	0.000000	-0.151720	-0.425764	0.237370	0.108078	0.132393	0.138476	1.000000	46.395000
A	RoseTan	-1.013000	50.000000	0.000000	-0.151720	-0.425764	0.237370	0.108078	0.132393	0.138476	1.000000	46.478000
A	RoseTan	-0.934000	50.000000	0.000000	-0.151720	-0.425764	0.237370	0.108078	0.132393	0.138476	1.000000	46.557000
A	RoseTan	-0.857000	50.000000	0.000000	-0.102564	-0.437108	0.244508	0.124197	0.137588	0.187624	1.000000	46.634000
A	RoseTan	-0.779000	50.000000	0.000000	-0.102564	-0.437108	0.244508	0.124197	0.137588	0.187624	1.000000	46.712000
A	RoseTan	-0.716000	50.000000	0.000000	-0.102564	-0.437108	0.244508	0.124197	0.137588	0.187624	1.000000	46.775000
A	RoseTan	-0.641000	50.000000	0.000000	-0.075645	-0.431950	0.251388	0.135329	0.106761	0.172134	1.000000	46.850000
A	RoseTan	-0.559000	50.000000	0.000000	-0.075645	-0.431950	0.251388	0.135329	0.106761	0.172134	1.000000	46.932000
A	RoseTan	-0.488000	50.000000	0.000000	-0.075645	-0.431950	0.251388	0.135329	0.106761	0.172134	1.000000	47.003000
A	RoseTan	-0.397000	50.000000	0.000000	-0.118092	-0.434341	0.235802	0.115626	0.127833	0.168280	1.000000	47.094000
A	RoseTan	-0.331000	50.000000	0.000000	-0.118092	-0.434341	0.235802	0.115626	0.127833	0.168280	1.000000	47.160000
A	RoseTan	-0.254000	50.000000	0.000000	-0.118092	-0.434341	0.235802	0.115626	0.127833	0.168280	1.000000	47.237000
A	RoseTan	-0.177000	50.000000	0.000000	-0.102877	-0.376000	0.242692	0.098132	0.138935	0.145105	1.000000	47.314000
A	RoseTan	-0.095000	50.000000	0.000000	-0.102877	-0.376000	0.242692	0.098132	0.138935	0.145105	1.000000	47.396000
A	RoseTan	-0.014000	50.000000	0.000000	-0.102877	-0.376000	0.242692	0.098132	0.138935	0.145105	1.000000	47.477000
A	RoseTan	0.056000	50.000000	0.000000	-0.077538	-0.344710	0.182543	0.076531	0.101768	0.142160	1.000000	47.547000
A	RoseTan	0.131000	50.000000	0.000000	-0.077538	-0.344710	0.182543	0.076531	0.101768	0.142160	1.000000	47.622000
A	RoseTan	0.206000	50.000000	0.000000	-0.077538	-0.344710	0.182543	0.076531	0.101768	0.142160	1.000000	47.697000
A	RoseTan	0.283000	50.000000	0.000000	-0.089218	-0.402948	0.208486	0.107247	0.129666	0.168275	1.000000	47.774000
A	RoseTan	0.349000	50.000000	0.000000	-0.089218	-0.402948	0.208486	0.107247	0.129666	0.168275	1.000000	47.840000
A	RoseTan	0.433000	50.000000	0.000000	-0.089218	-0.402948	0.208486	0.107247	0.129666	0.168275	1.000000	47.924000
A	RoseTan	0.505000	50.000000	0.000000	-0.107466	-0.468565	0.250140	0.126225	0.134177	0.175794	1.000000	47.996000
A	RoseTan	0.580000	50.000000	0.000000	-0.107466	-0.468565	0.250140	0.126225	0.134177	0.175794	1.000000	48.071000
A	RoseTan	0.653000	50.000000	0.000000	-0.107466	-0.468565	0.250140	0.126225	0.134177	0.175794	1.000000	48.144000
A	RoseTan	0.724000	50.000000	0.000000	-0.026902	-0.427140	0.278134	0.126807	0.096043	0.120898	1.000000	48.215000
A	RoseTan	0.803000	50.000000	0.000000	-0.026902	-0.427140	0.278134	0.126807	0.096043	0.120898	1.000000	48.294000
A	RoseTan	0.882000	50.000000	0.000000	-0.026902	-0.427140	0.278134	0.126807	0.096043	0.120898	1.000000	48.373000
A	RoseTan	0.958000	50.000000	0.000000	-0.036464	-0.480177	0.281198	0.126922	0.133587	0.205253	1.000000	48.449000
A	RoseTan	1.030000	50.000000	0.000000	-0.036464	-0.480177	0.281198	0.126922	0.133587	0.205253	1.000000	48.521000
A	RoseTan	1.105000	50.000000	0.000000	-0.036464	-0.480177	0.281198	0.126922	0.133587	0.205253	1.000000	48.596000
A	RoseTan	1.192000	50.000000	0.000000	-0.044068	-0.375392	0.225113	0.120982	0.093324	0.124769	1.000000	48.683000
A	RoseTan	1.268000	50.000000	0.000000	-0.044068	-0.375392	0.225113	0.120982	0.093324	0.124769	1.000000	48.759000
A	RoseTan	1.347000	50.000000	0.000000	-0.044068	-0.375392	0.225113	0.120982	0.093324	0.124769	1.000000	48.838000
A	RoseTan	1.418000	50.000000	0.000000	-0.133269	-0.479945	0.248762	0.136611	0.127009	0.155228	1.000000	48.909000
A	RoseTan	1.490000	50.000000	0.000000	-0.133269	-0.479945	0.248762	0.136611	0.127009	0.155228	1.000000	48.981000
A	RoseTan	1.583000	50.000000	0.000000	-0.133269	-0.479945	0.248762	0.136611	0.127009	0.155228	1.000000	49.074000
A	RoseTan	1.658000	50.000000	0.000000	-0.150104	-0.463722	0.253028	0.132532	0.127924	0.142152	1.000000	49.149000
A	RoseTan	1.744000	50.000000	0.000000	-0.150104	-0.463722	0.253028	0.132532	0.127924	0.142152	1.000000	49.235000
A	RoseTan	1.814000	50.000000	0.000000	-0.150104	-0.463722	0.253028	0.132532	0.127924	0.142152	1.000000	49.305000
A	RoseTan	1.889000	50.000000	0.000000	-0.112525	-0.351947	0.253543	0.123573	0.127978	0.112903	1.000000	49.380000
A	RoseTan	1.970000	50.000000	0.000000	-0.112525	-0.351947	0.253543	0.123573	0.127978	0.112903	1.000000	49.461000
A	RoseTan	2.052000	50.000000	0.000000	-0.112525	-0.351947	0.253543	0.123573	0.127978	0.112903	1.000000	49.543000
A	RoseTan	2.129000	50.000000	0.000000	-0.082393	-0.434132	0.253698	0.114691	0.124512	0.164969	1.000000	49.620000
A	RoseTan	2.201000	50.000000	0.000000	-0.082393	-0.434132	0.253698	0.114691	0.124512	0.164969	1.000000	49.692000
A	RoseTan	2.273000	50.000000	0.000000	-0.082393	-0.434132	0.253698	0.114691	0.124512	0.164969	1.000000	49.764000
A	RoseTan	2.349000	50.000000	0.000000	-0.068954	-0.405147	0.221123	0.119958	0.127426	0.159129	1.000000	49.840000
A	RoseTan	2.419000	50.000000	0.000000	-0.068954	-0.405147	0.221123	0.119958	0.127426	0.159129	1.000000	49.910000
A	RoseTan	-2.488000	310.000000	0.000000	0.259665	-0.205720	0.109827	0.131129	-0.082035	0.133680	1.000000	96.503000
A	RoseTan	-2.423000	310.000000	0.000000	0.259665	-0.205720	0.109827	0.131129	-0.082035	0.133680	1.000000	96.568000
A	RoseTan	-2.363000	310.000000	0.000000	0.191541	-0.232091	0.114295	0.123040	-0.078768	0.069826	1.000000	96.628000
A	RoseTan	-2.295000	310.000000	0.000000	0.191541	-0.232091	0.114295	0.123040	-0.078768	0.069826	1.000000	96.696000
A	RoseTan	-2.232000	310.000000	0.000000	0.191541	-0.232091	0.114295	0.123040	-0.078768	0.069826	1.000000	96.759000
A	RoseTan	-2.173000	310.000000	0.000000	0.191541	-0.232091	0.114295	0.123040	-0.078768	0.069826	1.000000	96.818000
A	RoseTan	-2.112000	310.000000	0.000000	0.220730	-0.189043	0.109979	0.115717	-0.098929	0.061845	1.000000	96.879000
A	RoseTan	-2.045000	310.000000	0.000000	0.220730	-0.189043	0.109979	0.115717	-0.098929	0.061845	1.000000	96.946000
A	RoseTan	-1.988000	310.000000	0.000000	0.220730	-0.189043	0.109979	0.115717	-0.098929	0.061845	1.000000	97.003000
A	RoseTan	-1.933000	310.000000	0.000000	0.220730	-0.189043	0.109979	0.115717	-0.098929	0.061845	1.000000	97.058000
A	RoseTan	-1.869000	310.000000	0.000000	0.219226	-0.221314	0.120592	0.140284	-0.067368	0.085549	1.000000	97.122000
A	RoseTan	-1.803000	310.000000	0.000000	0.219226	-0.221314	0.120592	0.140284	-0.067368	0.085549	1.000000	97.188000
A	RoseTan	-1.752000	310.000000	0.000000	0.219226	-0.221314	0.120592	0.140284	-0.067368	0.085549	1.000000	97.239000
A	RoseTan	-1.669000	310.000000	0.000000	0.219226	-0.221314	0.120592	0.140284	-0.067368	0.085549	1.000000	97.322000
A	RoseTan	-1.625000	310.000000	0.000000	0.222948	-0.241038	0.112691	0.147311	-0.079127	0.094327	1.000000	97.366000
A	RoseTan	-1.570000	310.000000	0.000000	0.222948	-0.241038	0.112691	0.147311	-0.079127	0.094327	1.000000	97.421000
A	RoseTan	-1.507000	310.000000	0.000000	0.222948	-0.241038	0.112691	0.147311	-0.079127	0.094327	1.000000	97.484000
A	RoseTan	-1.446000	310.000000	0.000000	0.222948	-0.241038	0.112691	0.147311	-0.079127	0.094327	1.000000	97.545000
A	RoseTan	-1.385000	310.000000	0.000000	0.165316	-0.239908	0.108752	0.144177	-0.088207	0.019644	1.000000	97.606000
A	RoseTan	-1.327000	310.000000	0.000000	0.165316	-0.239908	0.108752	0.144177	-0.088207	0.019644	1.000000	97.664000
A	RoseTan	-1.263000	310.000000	0.000000	0.165316	-0.239908	0.108752	0.144177	-0.088207	0.019644	1.000000	97.728000
A	RoseTan	-1.204000	310.000000	0.000000	0.165316	-0.239908	0.108752	0.144177	-0.088207	0.019644	1.000000	97.787000
A	RoseTan	-1.146000	310.000000	0.000000	0.201593	-0.292678	0.127957	0.175813	-0.064727	0.109084	1.000000	97.845000
A	RoseTan	-1.095000	310.000000	0.000000	0.201593	-0.292678	0.127957	0.175813	-0.064727	0.109084	1.000000	97.896000
A	RoseTan	-1.032000	310.000000	0.000000	0.201593	-0.292678	0.127957	0.175813	-0.064727	0.109084	1.000000	97.959000
A	RoseTan	-0.981000	310.000000	0.000000	0.201593	-0.292678	0.127957	0.175813	-0.064727	0.109084	1.000000	98.010000
A	RoseTan	-0.916000	310.000000	0.000000	0.234241	-0.277584	0.135566	0.162308	-0.090748	0.056647	1.000000	98.075000
A	RoseTan	-0.864000	310.000000	0.000000	0.234241	-0.277584	0.135566	0.162308	-0.090748	0.056647	1.000000	98.127000
A	RoseTan	-0.801000	310.000000	0.000000	0.234241	-0.277584	0.135566	0.162308	-0.090748	0.056647	1.000000	98.190000
A	RoseTan	-0.749000	310.000000	0.000000	0.234241	-0.277584	0.135566	0.162308	-0.090748	0.056647	1.000000	98.242000
A	RoseTan	-0.685000	310.000000	0.000000	0.151370	-0.289547	0.117763	0.149192	-0.092078	0.032287	1.000000	98.306000
A	RoseTan	-0.623000	310.000000	0.000000	0.151370	-0.289547	0.117763	0.149192	-0.092078	0.032287	1.000000	98.368000
A	RoseTan	-0.561000	310.000000	0.000000	0.151370	-0.289547	0.117763	0.149192	-0.092078	0.032287	1.000000	98.430000
A	RoseTan	-0.497000	310.000000	0.000000	0.151370	-0.289547	0.117763	0.149192	-0.092078	0.032287	1.000000	98.494000
A	RoseTan	-0.435000	310.000000	0.000000	0.144488	-0.248813	0.091468	0.129444	-0.064509	0.025545	1.000000	98.556000
A	RoseTan	-0.379000	310.000000	0.000000	0.144488	-0.248813	0.091468	0.129444	-0.064509	0.025545	1.000000	98.612000
A	RoseTan	-0.324000	310.000000	0.000000	0.144488	-0.248813	0.091468	0.129444	-0.064509	0.025545	1.000000	98.667000
A	RoseTan	-0.262000	310.000000	0.000000	0.144488	-0.248813	0.091468	0.129444	-0.064509	0.025545	1.000000	98.729000
A	RoseTan	-0.203000	310.000000	0.000000	0.191826	-0.225569	0.096493	0.116881	-0.078104	0.052340	1.000000	98.788000
A	RoseTan	-0.146000	310.000000	0.000000	0.191826	-0.225569	0.096493	0.116881	-0.078104	0.052340	1.000000	98.845000
A	RoseTan	-0.084000	310.000000	0.000000	0.191826	-0.225569	0.096493	0.116881	-0.078104	0.052340	1.000000	98.907000
A	RoseTan	-0.028000	310.000000	0.000000	0.191826	-0.225569	0.096493	0.116881	-0.078104	0.052340	1.000000	98.963000
A	RoseTan	0.032000	310.000000	0.000000	0.197662	-0.193721	0.089474	0.110242	-0.063643	0.057995	1.000000	99.023000
A	RoseTan	0.093000	310.000000	0.000000	0.197662	-0.193721	0.089474	0.110242	-0.063643	0.057995	1.000000	99.084000
A	RoseTan	0.148000	310.000000	0.000000	0.197662	-0.193721	0.089474	0.110242	-0.063643	0.057995	1.000000	99.139000
A	RoseTan	0.213000	310.000000	0.000000	0.197662	-0.193721	0.089474	0.110242	-0.063643	0.057995	1.000000	99.204000
A	RoseTan	0.266000	310.000000	0.000000	0.187262	-0.262272	0.099349	0.129587	-0.061959	0.080331	1.000000	99.257000
A	RoseTan	0.333000	310.000000	0.000000	0.187262	-0.262272	0.099349	0.129587	-0.061959	0.080331	1.000000	99.324000
A	RoseTan	0.385000	310.000000	0.000000	0.187262	-0.262272	0.099349	0.129587	-0.061959	0.080331	1.000000	99.376000
A	RoseTan	0.458000	310.000000	0.000000	0.187262	-0.262272	0.099349	0.129587	-0.061959	0.080331	1.000000	99.449000
A	RoseTan	0.509000	310.000000	0.000000	0.240023	-0.199099	0.071556	0.109391	-0.088737	0.048701	1.000000	99.500000
A	RoseTan	0.568000	310.000000	0.000000	0.240023	-0.199099	0.071556	0.109391	-0.088737	0.048701	1.000000	99.559000
A	RoseTan	0.634000	310.000000	0.000000	0.240023	-0.199099	0.071556	0.109391	-0.088737	0.048701	1.000000	99.625000
A	RoseTan	0.688000	310.000000	0.000000	0.240023	-0.199099	0.071556	0.109391	-0.088737	0.048701	1.000000	99.679000
A	RoseTan	0.756000	310.000000	0.000000	0.169916	-0.266091	0.090010	0.146635	-0.051010	0.055702	1.000000	99.747000
A	RoseTan	0.819000	310.000000	0.000000	0.169916	-0.266091	0.090010	0.146635	-0.051010	0.055702	1.000000	99.810000
A	RoseTan	0.874000	310.000000	0.000000	0.169916	-0.266091	0.090010	0.146635	-0.051010	0.055702	1.000000	99.865000
A	RoseTan	0.935000	310.000000	0.000000	0.169916	-0.266091	0.090010	0.146635	-0.051010	0.055702	1.000000	99.926000
A	RoseTan	0.991000	310.000000	0.000000	0.170326	-0.299300	0.128562	0.170410	-0.061416	0.053757	1.000000	99.982000
A	RoseTan	1.055000	310.000000	0.000000	0.170326	-0.299300	0.128562	0.170410	-0.061416	0.053757	1.000000	100.046000
A	RoseTan	1.117000	310.000000	0.000000	0.170326	-0.299300	0.128562	0.170410	-0.061416	0.053757	1.000000	100.108000
A	RoseTan	1.192000	310.000000	0.000000	0.170326	-0.299300	0.128562	0.170410	-0.061416	0.053757	1.000000	100.183000
A	RoseTan	1.242000	310.000000	0.000000	0.196804	-0.304247	0.144869	0.172720	-0.069517	0.090754	1.000000	100.233000
A	RoseTan	1.308000	310.000000	0.000000	0.196804	-0.304247	0.144869	0.172720	-0.069517	0.090754	1.000000	100.299000
A	RoseTan	1.361000	310.000000	0.000000	0.196804	-0.304247	0.144869	0.172720	-0.069517	0.090754	1.000000	100.352000
A	RoseTan	1.419000	310.000000	0.000000	0.196804	-0.304247	0.144869	0.172720	-0.069517	0.090754	1.000000	100.410000
A	RoseTan	1.473000	310.000000	0.000000	0.219258	-0.259147	0.097436	0.143438	-0.060970	0.106394	1.000000	100.464000
A	RoseTan	1.532000	310.000000	0.000000	0.219258	-0.259147	0.097436	0.143438	-0.060970	0.106394	1.000000	100.523000
A	RoseTan	1.592000	310.000000	0.000000	0.219258	-0.259147	0.097436	0.143438	-0.060970	0.106394	1.000000	100.583000
A	RoseTan	1.653000	310.000000	0.000000	0.219258	-0.259147	0.097436	0.143438	-0.060970	0.106394	1.000000	100.644000
A	RoseTan	1.703000	310.000000	0.000000	0.189274	-0.251496	0.084211	0.130488	-0.081626	0.042323	1.000000	100.694000
A	RoseTan	1.767000	310.000000	0.000000	0.189274	-0.251496	0.084211	0.130488	-0.081626	0.042323	1.000000	100.758000
A	RoseTan	1.829000	310.000000	0.000000	0.189274	-0.251496	0.084211	0.130488	-0.081626	0.042323	1.000000	100.820000
A	RoseTan	1.885000	310.000000	0.000000	0.189274	-0.251496	0.084211	0.130488	-0.081626	0.042323	1.000000	100.876000
A	RoseTan	1.942000	310.000000	0.000000	0.250859	-0.163766	0.073732	0.102533	-0.064379	0.112582	1.000000	100.933000
A	RoseTan	2.004000	310.000000	0.000000	0.250859	-0.163766	0.073732	0.102533	-0.064379	0.112582	1.000000	100.995000
A	RoseTan	2.062000	310.000000	0.000000	0.250859	-0.163766	0.073732	0.102533	-0.064379	0.112582	1.000000	101.053000
A	RoseTan	2.120000	310.000000	0.000000	0.250859	-0.163766	0.073732	0.102533	-0.064379	0.112582	1.000000	101.111000
A	RoseTan	2.177000	310.000000	0.000000	0.186656	-0.234224	0.092279	0.144066	-0.049071	0.086824	1.000000	101.168000
A	RoseTan	2.234000	310.000000	0.000000	0.186656	-0.234224	0.092279	0.144066	-0.049071	0.086824	1.000000	101.225000
A	RoseTan	2.295000	310.000000	0.000000	0.186656	-0.234224	0.092279	0.144066	-0.049071	0.086824	1.000000	101.286000
A	RoseTan	2.368000	310.000000	0.000000	0.186656	-0.234224	0.092279	0.144066	-0.049071	0.086824	1.000000	101.359000
A	RoseTan	2.418000	310.000000	0.000000	0.220985	-0.292142	0.123400	0.159735	-0.084394	0.052479	1.000000	101.409000
A	RoseTan	2.483000	310.000000	0.000000	0.220985	-0.292142	0.123400	0.159735	-0.084394	0.052479	1.000000	101.474000
A	RoseTan	-2.435000	0.000000	45.000000	-0.684024	-0.639552	0.141907	0.234917	-0.467863	-0.128974	1.000000	196.556000
A	RoseTan	-2.367000	0.000000	45.000000	-0.684024	-0.639552	0.141907	0.234917	-0.467863	-0.128974	1.000000	196.624000
A	RoseTan	-2.284000	0.000000	45.000000	-0.585843	-0.724357	0.124233	0.261885	-0.459337	-0.060689	1.000000	196.707000
A	RoseTan	-2.218000	0.000000	45.000000	-0.585843	-0.724357	0.124233	0.261885	-0.459337	-0.060689	1.000000	196.773000
A	RoseTan	-2.149000	0.000000	45.000000	-0.585843	-0.724357	0.124233	0.261885	-0.459337	-0.060689	1.000000	196.842000
A	RoseTan	-2.084000	0.000000	45.000000	-0.585843	-0.724357	0.124233	0.261885	-0.459337	-0.060689	1.000000	196.907000
A	RoseTan	-2.019000	0.000000	45.000000	-0.655872	-0.697274	0.113932	0.252985	-0.450848	-0.108155	1.000000	196.972000
A	RoseTan	-1.946000	0.000000	45.000000	-0.655872	-0.697274	0.113932	0.252985	-0.450848	-0.108155	1.000000	197.045000
A	RoseTan	-1.879000	0.000000	45.000000	-0.655872	-0.697274	0.113932	0.252985	-0.450848	-0.108155	1.000000	197.112000
A	RoseTan	-1.794000	0.000000	45.000000	-0.624183	-0.764881	0.136243	0.283392	-0.451306	-0.077472	1.000000	197.197000
A	RoseTan	-1.732000	0.000000	45.000000	-0.624183	-0.764881	0.136243	0.283392	-0.451306	-0.077472	1.000000	197.259000
A	RoseTan	-1.666000	0.000000	45.000000	-0.624183	-0.764881	0.136243	0.283392	-0.451306	-0.077472	1.000000	197.325000
A	RoseTan	-1.599000	0.000000	45.000000	-0.624183	-0.764881	0.136243	0.283392	-0.451306	-0.077472	1.000000	197.392000
A	RoseTan	-1.526000	0.000000	45.000000	-0.685234	-0.706000	0.145408	0.275687	-0.477243	-0.141539	1.000000	197.465000
A	RoseTan	-1.449000	0.000000	45.000000	-0.685234	-0.706000	0.145408	0.275687	-0.477243	-0.141539	1.000000	197.542000
A	RoseTan	-1.388000	0.000000	45.000000	-0.685234	-0.706000	0.145408	0.275687	-0.477243	-0.141539	1.000000	197.603000
A	RoseTan	-1.332000	0.000000	45.000000	-0.685234	-0.706000	0.145408	0.275687	-0.477243	-0.141539	1.000000	197.659000
A	RoseTan	-1.254000	0.000000	45.000000	-0.667557	-0.612804	0.078405	0.225602	-0.481771	-0.137140	1.000000	197.737000
A	RoseTan	-1.187000	0.000000	45.000000	-0.667557	-0.612804	0.078405	0.225602	-0.481771	-0.137140	1.000000	197.804000
A	RoseTan	-1.108000	0.000000	45.000000	-0.667557	-0.612804	0.078405	0.225602	-0.481771	-0.137140	1.000000	197.883000
A	RoseTan	-1.046000	0.000000	45.000000	-0.695425	-0.602262	0.048314	0.185435	-0.467553	-0.140537	1.000000	197.945000
A	RoseTan	-0.967000	0.000000	45.000000	-0.695425	-0.602262	0.048314	0.185435	-0.467553	-0.140537	1.000000	198.024000
A	RoseTan	-0.905000	0.000000	45.000000	-0.695425	-0.602262	0.048314	0.185435	-0.467553	-0.140537	1.000000	198.086000
A	RoseTan	-0.838000	0.000000	45.000000	-0.745237	-0.767893	0.150008	0.275958	-0.473736	-0.180301	1.000000	198.153000
A	RoseTan	-0.759000	0.000000	45.000000	-0.745237	-0.767893	0.150008	0.275958	-0.473736	-0.180301	1.000000	198.232000
A	RoseTan	-0.693000	0.000000	45.000000	-0.745237	-0.767893	0.150008	0.275958	-0.473736	-0.180301	1.000000	198.298000
A	RoseTan	-0.613000	0.000000	45.000000	-0.670248	-0.605062	0.117921	0.200859	-0.450868	-0.079987	1.000000	198.378000
A	RoseTan	-0.544000	0.000000	45.000000	-0.670248	-0.605062	0.117921	0.200859	-0.450868	-0.079987	1.000000	198.447000
A	RoseTan	-0.484000	0.000000	45.000000	-0.670248	-0.605062	0.117921	0.200859	-0.450868	-0.079987	1.000000	198.507000
A	RoseTan	-0.412000	0.000000	45.000000	-0.651797	-0.722029	0.154901	0.266371	-0.449679	-0.097557	1.000000	198.579000
A	RoseTan	-0.351000	0.000000	45.000000	-0.651797	-0.722029	0.154901	0.266371	-0.449679	-0.097557	1.000000	198.640000
A	RoseTan	-0.267000	0.000000	45.000000	-0.651797	-0.722029	0.154901	0.266371	-0.449679	-0.097557	1.000000	198.724000
A	RoseTan	-0.195000	0.000000	45.000000	-0.709797	-0.653421	0.140402	0.232384	-0.463837	-0.140282	1.000000	198.796000
A	RoseTan	-0.127000	0.000000	45.000000	-0.709797	-0.653421	0.140402	0.232384	-0.463837	-0.140282	1.000000	198.864000
A	RoseTan	-0.050000	0.000000	45.000000	-0.709797	-0.653421	0.140402	0.232384	-0.463837	-0.140282	1.000000	198.941000
A	RoseTan	0.024000	0.000000	45.000000	-0.695875	-0.642068	0.146892	0.246052	-0.480913	-0.129174	1.000000	199.015000
A	RoseTan	0.092000	0.000000	45.000000	-0.695875	-0.642068	0.146892	0.246052	-0.480913	-0.129174	1.000000	199.083000
A	RoseTan	0.173000	0.000000	45.000000	-0.695875	-0.642068	0.146892	0.246052	-0.480913	-0.129174	1.000000	199.164000
A	RoseTan	0.249000	0.000000	45.000000	-0.621159	-0.792333	0.125037	0.295247	-0.490098	-0.141684	1.000000	199.240000
A	RoseTan	0.320000	0.000000	45.000000	-0.621159	-0.792333	0.125037	0.295247	-0.490098	-0.141684	1.000000	199.311000
A	RoseTan	0.397000	0.000000	45.000000	-0.621159	-0.792333	0.125037	0.295247	-0.490098	-0.141684	1.000000	199.388000
A	RoseTan	0.461000	0.000000	45.000000	-0.655178	-0.686662	0.133485	0.246356	-0.477508	-0.118506	1.000000	199.452000
A	RoseTan	0.532000	0.000000	45.000000	-0.655178	-0.686662	0.133485	0.246356	-0.477508	-0.118506	1.000000	199.523000
A	RoseTan	0.606000	0.000000	45.000000	-0.655178	-0.686662	0.133485	0.246356	-0.477508	-0.118506	1.000000	199.597000
A	RoseTan	0.678000	0.000000	45.000000	-0.681662	-0.752795	0.131970	0.272408	-0.446845	-0.107619	1.000000	199.669000
A	RoseTan	0.749000	0.000000	45.000000	-0.681662	-0.752795	0.131970	0.272408	-0.446845	-0.107619	1.000000	199.740000
A	RoseTan	0.808000	0.000000	45.000000	-0.681662	-0.752795	0.131970	0.272408	-0.446845	-0.107619	1.000000	199.799000
A	RoseTan	0.889000	0.000000	45.000000	-0.673041	-0.679859	0.096490	0.251958	-0.480889	-0.112942	1.000000	199.880000
A	RoseTan	0.953000	0.000000	45.000000	-0.673041	-0.679859	0.096490	0.251958	-0.480889	-0.112942	1.000000	199.944000
A	RoseTan	1.029000	0.000000	45.000000	-0.673041	-0.679859	0.096490	0.251958	-0.480889	-0.112942	1.000000	200.020000
A	RoseTan	1.090000	0.000000	45.000000	-0.673041	-0.679859	0.096490	0.251958	-0.480889	-0.112942	1.000000	200.081000
A	RoseTan	1.159000	0.000000	45.000000	-0.724480	-0.780947	0.132413	0.284092	-0.452940	-0.131886	1.000000	200.150000
A	RoseTan	1.233000	0.000000	45.000000	-0.724480	-0.780947	0.132413	0.284092	-0.452940	-0.131886	1.000000	200.224000
A	RoseTan	1.300000	0.000000	45.000000	-0.724480	-0.780947	0.132413	0.284092	-0.452940	-0.131886	1.000000	200.291000
A	RoseTan	1.369000	0.000000	45.000000	-0.668809	-0.716252	0.143466	0.276768	-0.490101	-0.129258	1.000000	200.360000
A	RoseTan	1.440000	0.000000	45.000000	-0.668809	-0.716252	0.143466	0.276768	-0.490101	-0.129258	1.000000	200.431000
A	RoseTan	1.514000	0.000000	45.000000	-0.668809	-0.716252	0.143466	0.276768	-0.490101	-0.129258	1.000000	200.505000
A	RoseTan	1.576000	0.000000	45.000000	-0.651046	-0.641881	0.106877	0.211043	-0.488241	-0.113330	1.000000	200.567000
A	RoseTan	1.645000	0.000000	45.000000	-0.651046	-0.641881	0.106877	0.211043	-0.488241	-0.113330	1.000000	200.636000
A	RoseTan	1.716000	0.000000	45.000000	-0.651046	-0.641881	0.106877	0.211043	-0.488241	-0.113330	1.000000	200.707000
A	RoseTan	1.790000	0.000000	45.000000	-0.626430	-0.701575	0.154819	0.255754	-0.481941	-0.082751	1.000000	200.781000
A	RoseTan	1.865000	0.000000	45.000000	-0.626430	-0.701575	0.154819	0.255754	-0.481941	-0.082751	1.000000	200.856000
A	RoseTan	1.936000	0.000000	45.000000	-0.626430	-0.701575	0.154819	0.255754	-0.481941	-0.082751	1.000000	200.927000
A	RoseTan	1.996000	0.000000	45.000000	-0.644224	-0.695663	0.138316	0.253077	-0.464780	-0.115800	1.000000	200.987000
A	RoseTan	2.073000	0.000000	45.000000	-0.644224	-0.695663	0.138316	0.253077	-0.464780	-0.115800	1.000000	201.064000
A	RoseTan	2.144000	0.000000	45.000000	-0.644224	-0.695663	0.138316	0.253077	-0.464780	-0.115800	1.000000	201.135000
A	RoseTan	2.211000	0.000000	45.000000	-0.676520	-0.702991	0.143332	0.272326	-0.495669	-0.165361	1.000000	201.202000
A	RoseTan	2.276000	0.000000	45.000000	-0.676520	-0.702991	0.143332	0.272326	-0.495669	-0.165361	1.000000	201.267000
A	RoseTan	2.358000	0.000000	45.000000	-0.676520	-0.702991	0.143332	0.272326	-0.495669	-0.165361	1.000000	201.349000
A	RoseTan	2.415000	0.000000	45.000000	-0.709077	-0.657410	0.103914	0.242552	-0.466864	-0.140870	1.000000	201.406000
A	RoseTan	2.497000	0.000000	45.000000	-0.709077	-0.657410	0.103914	0.242552	-0.466864	-0.140870	1.000000	201.488000
A	RoseTan	-2.466000	310.000000	45.000000	-0.651627	-0.474963	0.084454	0.241616	-0.454079	-0.042760	1.000000	238.525000
A	RoseTan	-2.407000	310.000000	45.000000	-0.700249	-0.482826	0.099764	0.259613	-0.426882	-0.063089	1.000000	238.584000
A	RoseTan	-2.367000	310.000000	45.000000	-0.700249	-0.482826	0.099764	0.259613	-0.426882	-0.063089	1.000000	238.624000
A	RoseTan	-2.302000	310.000000	45.000000	-0.700249	-0.482826	0.099764	0.259613	-0.426882	-0.063089	1.000000	238.689000
A	RoseTan	-2.247000	310.000000	45.000000	-0.700249	-0.482826	0.099764	0.259613	-0.426882	-0.063089	1.000000	238.744000
A	RoseTan	-2.188000	310.000000	45.000000	-0.633387	-0.473246	0.102297	0.241961	-0.455843	-0.039725	1.000000	238.803000
A	RoseTan	-2.131000	310.000000	45.000000	-0.633387	-0.473246	0.102297	0.241961	-0.455843	-0.039725	1.000000	238.860000
A	RoseTan	-2.073000	310.000000	45.000000	-0.633387	-0.473246	0.102297	0.241961	-0.455843	-0.039725	1.000000	238.918000
A	RoseTan	-2.023000	310.000000	45.000000	-0.633387	-0.473246	0.102297	0.241961	-0.455843	-0.039725	1.000000	238.968000
A	RoseTan	-1.956000	310.000000	45.000000	-0.667188	-0.480779	0.077420	0.253680	-0.455481	-0.049945	1.000000	239.035000
A	RoseTan	-1.905000	310.000000	45.000000	-0.667188	-0.480779	0.077420	0.253680	-0.455481	-0.049945	1.000000	239.086000
A	RoseTan	-1.851000	310.000000	45.000000	-0.667188	-0.480779	0.077420	0.253680	-0.455481	-0.049945	1.000000	239.140000
A	RoseTan	-1.791000	310.000000	45.000000	-0.667188	-0.480779	0.077420	0.253680	-0.455481	-0.049945	1.000000	239.200000
A	RoseTan	-1.741000	310.000000	45.000000	-0.707341	-0.513797	0.132700	0.279632	-0.453667	-0.067544	1.000000	239.250000
A	RoseTan	-1.689000	310.000000	45.000000	-0.707341	-0.513797	0.132700	0.279632	-0.453667	-0.067544	1.000000	239.302000
A	RoseTan	-1.639000	310.000000	45.000000	-0.707341	-0.513797	0.132700	0.279632	-0.453667	-0.067544	1.000000	239.352000
A	RoseTan	-1.590000	310.000000	45.000000	-0.707341	-0.513797	0.132700	0.279632	-0.453667	-0.067544	1.000000	239.401000
A	RoseTan	-1.529000	310.000000	45.000000	-0.702486	-0.428359	0.077347	0.214464	-0.438401	-0.064181	1.000000	239.462000
A	RoseTan	-1.465000	310.000000	45.000000	-0.702486	-0.428359	0.077347	0.214464	-0.438401	-0.064181	1.000000	239.526000
A	RoseTan	-1.413000	310.000000	45.000000	-0.702486	-0.428359	0.077347	0.214464	-0.438401	-0.064181	1.000000	239.578000
A	RoseTan	-1.348000	310.000000	45.000000	-0.702486	-0.428359	0.077347	0.214464	-0.438401	-0.064181	1.000000	239.643000
A	RoseTan	-1.305000	310.000000	45.000000	-0.721794	-0.403511	0.113630	0.217253	-0.445527	-0.076073	1.000000	239.686000
A	RoseTan	-1.252000	310.000000	45.000000	-0.721794	-0.403511	0.113630	0.217253	-0.445527	-0.076073	1.000000	239.739000
A	RoseTan	-1.194000	310.000000	45.000000	-0.721794	-0.403511	0.113630	0.217253	-0.445527	-0.076073	1.000000	239.797000
A	RoseTan	-1.151000	310.000000	45.000000	-0.721794	-0.403511	0.113630	0.217253	-0.445527	-0.076073	1.000000	239.840000
A	RoseTan	-1.077000	310.000000	45.000000	-0.614716	-0.478997	0.134649	0.250709	-0.462667	-0.047140	1.000000	239.914000
A	RoseTan	-1.034000	310.000000	45.000000	-0.614716	-0.478997	0.134649	0.250709	-0.462667	-0.047140	1.000000	239.957000
A	RoseTan	-0.970000	310.000000	45.000000	-0.614716	-0.478997	0.134649	0.250709	-0.462667	-0.047140	1.000000	240.021000
A	RoseTan	-0.910000	310.000000	45.000000	-0.614716	-0.478997	0.134649	0.250709	-0.462667	-0.047140	1.000000	240.081000
A	RoseTan	-0.851000	310.000000	45.000000	-0.646419	-0.433274	0.111627	0.235307	-0.460269	-0.045266	1.000000	240.140000
A	RoseTan	-0.797000	310.000000	45.000000	-0.646419	-0.433274	0.111627	0.235307	-0.460269	-0.045266	1.000000	240.194000
A	RoseTan	-0.743000	310.000000	45.000000	-0.646419	-0.433274	0.111627	0.235307	-0.460269	-0.045266	1.000000	240.248000
A	RoseTan	-0.702000	310.000000	45.000000	-0.646419	-0.433274	0.111627	0.235307	-0.460269	-0.045266	1.000000	240.289000
A	RoseTan	-0.639000	310.000000	45.000000	-0.643203	-0.427718	0.120554	0.220247	-0.466573	-0.060338	1.000000	240.352000
A	RoseTan	-0.587000	310.000000	45.000000	-0.643203	-0.427718	0.120554	0.220247	-0.466573	-0.060338	1.000000	240.404000
A	RoseTan	-0.520000	310.000000	45.000000	-0.643203	-0.427718	0.120554	0.220247	-0.466573	-0.060338	1.000000	240.471000
A	RoseTan	-0.474000	310.000000	45.000000	-0.643203	-0.427718	0.120554	0.220247	-0.466573	-0.060338	1.000000	240.517000
A	RoseTan	-0.411000	310.000000	45.000000	-0.672375	-0.510616	0.135326	0.271171	-0.458467	-0.060534	1.000000	240.580000
A	RoseTan	-0.365000	310.000000	45.000000	-0.672375	-0.510616	0.135326	0.271171	-0.458467	-0.060534	1.000000	240.626000
A	RoseTan	-0.318000	310.000000	45.000000	-0.672375	-0.510616	0.135326	0.271171	-0.458467	-0.060534	1.000000	240.673000
A	RoseTan	-0.251000	310.000000	45.000000	-0.672375	-0.510616	0.135326	0.271171	-0.458467	-0.060534	1.000000	240.740000
A	RoseTan	-0.197000	310.000000	45.000000	-0.664461	-0.499328	0.099066	0.251222	-0.451738	-0.068904	1.000000	240.794000
A	RoseTan	-0.138000	310.000000	45.000000	-0.664461	-0.499328	0.099066	0.251222	-0.451738	-0.068904	1.000000	240.853000
A	RoseTan	-0.080000	310.000000	45.000000	-0.664461	-0.499328	0.099066	0.251222	-0.451738	-0.068904	1.000000	240.911000
A	RoseTan	-0.024000	310.000000	45.000000	-0.664461	-0.499328	0.099066	0.251222	-0.451738	-0.068904	1.000000	240.967000
A	RoseTan	0.031000	310.000000	45.000000	-0.625276	-0.484307	0.126852	0.256913	-0.460743	-0.050867	1.000000	241.022000
A	RoseTan	0.086000	310.000000	45.000000	-0.625276	-0.484307	0.126852	0.256913	-0.460743	-0.050867	1.000000	241.077000
A	RoseTan	0.143000	310.000000	45.000000	-0.625276	-0.484307	0.126852	0.256913	-0.460743	-0.050867	1.000000	241.134000
A	RoseTan	0.201000	310.000000	45.000000	-0.625276	-0.484307	0.126852	0.256913	-0.460743	-0.050867	1.000000	241.192000
A	RoseTan	0.247000	310.000000	45.000000	-0.638330	-0.471865	0.125028	0.244486	-0.461418	-0.068287	1.000000	241.238000
A	RoseTan	0.310000	310.000000	45.000000	-0.638330	-0.471865	0.125028	0.244486	-0.461418	-0.068287	1.000000	241.301000
A	RoseTan	0.355000	310.000000	45.000000	-0.638330	-0.471865	0.125028	0.244486	-0.461418	-0.068287	1.000000	241.346000
A	RoseTan	0.421000	310.000000	45.000000	-0.638330	-0.471865	0.125028	0.244486	-0.461418	-0.068287	1.000000	241.412000
A	RoseTan	0.470000	310.000000	45.000000	-0.691595	-0.490953	0.147480	0.260775	-0.440708	-0.052838	1.000000	241.461000
A	RoseTan	0.517000	310.000000	45.000000	-0.691595	-0.490953	0.147480	0.260775	-0.440708	-0.052838	1.000000	241.508000
A	RoseTan	0.586000	310.000000	45.000000	-0.691595	-0.490953	0.147480	0.260775	-0.440708	-0.052838	1.000000	241.577000
A	RoseTan	0.643000	310.000000	45.000000	-0.691595	-0.490953	0.147480	0.260775	-0.440708	-0.052838	1.000000	241.634000
A	RoseTan	0.696000	310.000000	45.000000	-0.647729	-0.450136	0.110182	0.240718	-0.462649	-0.038146	1.000000	241.687000
A	RoseTan	0.747000	310.000000	45.000000	-0.647729	-0.450136	0.110182	0.240718	-0.462649	-0.038146	1.000000	241.738000
A	RoseTan	0.812000	310.000000	45.000000	-0.647729	-0.450136	0.110182	0.240718	-0.462649	-0.038146	1.000000	241.803000
A	RoseTan	0.862000	310.000000	45.000000	-0.647729	-0.450136	0.110182	0.240718	-0.462649	-0.038146	1.000000	241.853000
A	RoseTan	0.914000	310.000000	45.000000	-0.681723	-0.506056	0.129791	0.275081	-0.456906	-0.067139	1.000000	241.905000
A	RoseTan	0.971000	310.000000	45.000000	-0.681723	-0.506056	0.129791	0.275081	-0.456906	-0.067139	1.000000	241.962000
A	RoseTan	1.029000	310.000000	45.000000	-0.681723	-0.506056	0.129791	0.275081	-0.456906	-0.067139	1.000000	242.020000
A	RoseTan	1.076000	310.000000	45.000000	-0.681723	-0.506056	0.129791	0.275081	-0.456906	-0.067139	1.000000	242.067000
A	RoseTan	1.138000	310.000000	45.000000	-0.660576	-0.486574	0.108483	0.249765	-0.464356	-0.051631	1.000000	242.129000
A	RoseTan	1.186000	310.000000	45.000000	-0.660576	-0.486574	0.108483	0.249765	-0.464356	-0.051631	1.000000	242.177000
A	RoseTan	1.231000	310.000000	45.000000	-0.660576	-0.486574	0.108483	0.249765	-0.464356	-0.051631	1.000000	242.222000
A	RoseTan	1.293000	310.000000	45.000000	-0.660576	-0.486574	0.108483	0.249765	-0.464356	-0.051631	1.000000	242.284000
A	RoseTan	1.344000	310.000000	45.000000	-0.651267	-0.481878	0.109891	0.245678	-0.488171	-0.053936	1.000000	242.335000
A	RoseTan	1.395000	310.000000	45.000000	-0.651267	-0.481878	0.109891	0.245678	-0.488171	-0.053936	1.000000	242.386000
A	RoseTan	1.456000	310.000000	45.000000	-0.651267	-0.481878	0.109891	0.245678	-0.488171	-0.053936	1.000000	242.447000
A	RoseTan	1.500000	310.000000	45.000000	-0.651267	-0.481878	0.109891	0.245678	-0.488171	-0.053936	1.000000	242.491000
A	RoseTan	1.559000	310.000000	45.000000	-0.677563	-0.485796	0.110883	0.243470	-0.458883	-0.052476	1.000000	242.550000
A	RoseTan	1.598000	310.000000	45.000000	-0.677563	-0.485796	0.110883	0.243470	-0.458883	-0.052476	1.000000	242.589000
A	RoseTan	1.652000	310.000000	45.000000	-0.677563	-0.485796	0.110883	0.243470	-0.458883	-0.052476	1.000000	242.643000
A	RoseTan	1.705000	310.000000	45.000000	-0.677563	-0.485796	0.110883	0.243470	-0.458883	-0.052476	1.000000	242.696000
A	RoseTan	1.763000	310.000000	45.000000	-0.650948	-0.491373	0.132184	0.260794	-0.462540	-0.039496	1.000000	242.754000
A	RoseTan	1.804000	310.000000	45.000000	-0.650948	-0.491373	0.132184	0.260794	-0.462540	-0.039496	1.000000	242.795000
A	RoseTan	1.865000	310.000000	45.000000	-0.650948	-0.491373	0.132184	0.260794	-0.462540	-0.039496	1.000000	242.856000
A	RoseTan	1.904000	310.000000	45.000000	-0.650948	-0.491373	0.132184	0.260794	-0.462540	-0.039496	1.000000	242.895000
A	RoseTan	1.971000	310.000000	45.000000	-0.655570	-0.497054	0.128628	0.250742	-0.464587	-0.049609	1.000000	242.962000
A	RoseTan	2.020000	310.000000	45.000000	-0.655570	-0.497054	0.128628	0.250742	-0.464587	-0.049609	1.000000	243.011000
A	RoseTan	2.080000	310.000000	45.000000	-0.655570	-0.497054	0.128628	0.250742	-0.464587	-0.049609	1.000000	243.071000
A	RoseTan	2.122000	310.000000	45.000000	-0.655570	-0.497054	0.128628	0.250742	-0.464587	-0.049609	1.000000	243.113000
A	RoseTan	2.177000	310.000000	45.000000	-0.646051	-0.492676	0.173434	0.275784	-0.455178	-0.037636	1.000000	243.168000
A	RoseTan	2.223000	310.000000	45.000000	-0.646051	-0.492676	0.173434	0.275784	-0.455178	-0.037636	1.000000	243.214000
A	RoseTan	2.274000	310.000000	45.000000	-0.646051	-0.492676	0.173434	0.275784	-0.455178	-0.037636	1.000000	243.265000
A	RoseTan	2.324000	310.000000	45.000000	-0.646051	-0.492676	0.173434	0.275784	-0.455178	-0.037636	1.000000	243.315000
A	RoseTan	2.383000	310.000000	45.000000	-0.653300	-0.454887	0.148338	0.261128	-0.445320	-0.054243	1.000000	243.374000
A	RoseTan	2.443000	310.000000	45.000000	-0.653300	-0.454887	0.148338	0.261128	-0.445320	-0.054243	1.000000	243.434000
A	RoseTan	2.488000	310.000000	45.000000	-0.653300	-0.454887	0.148338	0.261128	-0.445320	-0.054243	1.000000	243.479000
A	RoseTan	-2.444000	0.000000	90.000000	-0.221480	0.117883	0.122761	0.301223	-0.328878	0.121180	1.000000	362.547000
A	RoseTan	-2.359000	0.000000	90.000000	-0.221480	0.117883	0.122761	0.301223	-0.328878	0.121180	1.000000	362.632000
A	RoseTan	-2.280000	0.000000	90.000000	-0.266184	-0.008517	0.151260	0.360047	-0.274580	0.179913	1.000000	362.711000
A	RoseTan	-2.212000	0.000000	90.000000	-0.266184	-0.008517	0.151260	0.360047	-0.274580	0.179913	1.000000	362.779000
A	RoseTan	-2.136000	0.000000	90.000000	-0.266184	-0.008517	0.151260	0.360047	-0.274580	0.179913	1.000000	362.855000
A	RoseTan	-2.058000	0.000000	90.000000	-0.287803	0.098900	0.098215	0.308832	-0.332635	0.085168	1.000000	362.933000
A	RoseTan	-1.984000	0.000000	90.000000	-0.287803	0.098900	0.098215	0.308832	-0.332635	0.085168	1.000000	363.007000
A	RoseTan	-1.908000	0.000000	90.000000	-0.287803	0.098900	0.098215	0.308832	-0.332635	0.085168	1.000000	363.083000
A	RoseTan	-1.841000	0.000000	90.000000	-0.336170	0.033709	0.138654	0.311190	-0.282298	0.134323	1.000000	363.150000
A	RoseTan	-1.761000	0.000000	90.000000	-0.336170	0.033709	0.138654	0.311190	-0.282298	0.134323	1.000000	363.230000
A	RoseTan	-1.683000	0.000000	90.000000	-0.336170	0.033709	0.138654	0.311190	-0.282298	0.134323	1.000000	363.308000
A	RoseTan	-1.615000	0.000000	90.000000	-0.287604	0.009666	0.127296	0.357413	-0.270672	0.133201	1.000000	363.376000
A	RoseTan	-1.526000	0.000000	90.000000	-0.287604	0.009666	0.127296	0.357413	-0.270672	0.133201	1.000000	363.465000
A	RoseTan	-1.462000	0.000000	90.000000	-0.287604	0.009666	0.127296	0.357413	-0.270672	0.133201	1.000000	363.529000
A	RoseTan	-1.388000	0.000000	90.000000	-0.303073	0.086505	0.088313	0.313199	-0.322534	0.075066	1.000000	363.603000
A	RoseTan	-1.313000	0.000000	90.000000	-0.303073	0.086505	0.088313	0.313199	-0.322534	0.075066	1.000000	363.678000
A	RoseTan	-1.248000	0.000000	90.000000	-0.303073	0.086505	0.088313	0.313199	-0.322534	0.075066	1.000000	363.743000
A	RoseTan	-1.172000	0.000000	90.000000	-0.265724	0.105901	0.085907	0.289106	-0.279631	0.197888	1.000000	363.819000
A	RoseTan	-1.088000	0.000000	90.000000	-0.265724	0.105901	0.085907	0.289106	-0.279631	0.197888	1.000000	363.903000
A	RoseTan	-1.007000	0.000000	90.000000	-0.265724	0.105901	0.085907	0.289106	-0.279631	0.197888	1.000000	363.984000
A	RoseTan	-0.918000	0.000000	90.000000	-0.360834	-0.050715	0.149435	0.363393	-0.260564	0.112095	1.000000	364.073000
A	RoseTan	-0.848000	0.000000	90.000000	-0.360834	-0.050715	0.149435	0.363393	-0.260564	0.112095	1.000000	364.143000
A	RoseTan	-0.786000	0.000000	90.000000	-0.360834	-0.050715	0.149435	0.363393	-0.260564	0.112095	1.000000	364.205000
A	RoseTan	-0.722000	0.000000	90.000000	-0.360834	-0.050715	0.149435	0.363393	-0.260564	0.112095	1.000000	364.269000
A	RoseTan	-0.646000	0.000000	90.000000	-0.358864	0.081764	0.121799	0.321179	-0.298404	0.089194	1.000000	364.345000
A	RoseTan	-0.554000	0.000000	90.000000	-0.358864	0.081764	0.121799	0.321179	-0.298404	0.089194	1.000000	364.437000
A	RoseTan	-0.490000	0.000000	90.000000	-0.358864	0.081764	0.121799	0.321179	-0.298404	0.089194	1.000000	364.501000
A	RoseTan	-0.412000	0.000000	90.000000	-0.261287	0.095659	0.107478	0.326633	-0.366089	0.053817	1.000000	364.579000
A	RoseTan	-0.338000	0.000000	90.000000	-0.261287	0.095659	0.107478	0.326633	-0.366089	0.053817	1.000000	364.653000
A	RoseTan	-0.251000	0.000000	90.000000	-0.261287	0.095659	0.107478	0.326633	-0.366089	0.053817	1.000000	364.740000
A	RoseTan	-0.180000	0.000000	90.000000	-0.262427	0.117805	0.125400	0.319318	-0.335060	0.100450	1.000000	364.811000
A	RoseTan	-0.102000	0.000000	90.000000	-0.262427	0.117805	0.125400	0.319318	-0.335060	0.100450	1.000000	364.889000
A	RoseTan	-0.018000	0.000000	90.000000	-0.262427	0.117805	0.125400	0.319318	-0.335060	0.100450	1.000000	364.973000
A	RoseTan	0.074000	0.000000	90.000000	-0.231838	0.039404	0.157293	0.356555	-0.325995	0.106568	1.000000	365.065000
A	RoseTan	0.133000	0.000000	90.000000	-0.231838	0.039404	0.157293	0.356555	-0.325995	0.106568	1.000000	365.124000
A	RoseTan	0.265000	0.000000	90.000000	-0.231838	0.039404	0.157293	0.356555	-0.325995	0.106568	1.000000	365.256000
A	RoseTan	0.336000	0.000000	90.000000	-0.173335	0.120491	0.115329	0.308073	-0.332197	0.094967	1.000000	365.327000
A	RoseTan	0.377000	0.000000	90.000000	-0.173335	0.120491	0.115329	0.308073	-0.332197	0.094967	1.000000	365.368000
A	RoseTan	0.451000	0.000000	90.000000	-0.173335	0.120491	0.115329	0.308073	-0.332197	0.094967	1.000000	365.442000
A	RoseTan	0.523000	0.000000	90.000000	-0.173335	0.120491	0.115329	0.308073	-0.332197	0.094967	1.000000	365.514000
A	RoseTan	0.592000	0.000000	90.000000	-0.242517	0.102839	0.127329	0.316875	-0.330752	0.093690	1.000000	365.583000
A	RoseTan	0.670000	0.000000	90.000000	-0.242517	0.102839	0.127329	0.316875	-0.330752	0.093690	1.000000	365.661000
A	RoseTan	0.750000	0.000000	90.000000	-0.242517	0.102839	0.127329	0.316875	-0.330752	0.093690	1.000000	365.741000
A	RoseTan	0.825000	0.000000	90.000000	-0.330744	0.150079	0.104983	0.283181	-0.327243	0.055446	1.000000	365.816000
A	RoseTan	0.892000	0.000000	90.000000	-0.330744	0.150079	0.104983	0.283181	-0.327243	0.055446	1.000000	365.883000
A	RoseTan	0.979000	0.000000	90.000000	-0.330744	0.150079	0.104983	0.283181	-0.327243	0.055446	1.000000	365.970000
A	RoseTan	1.046000	0.000000	90.000000	-0.265073	0.128914	0.117615	0.291189	-0.300274	0.112061	1.000000	366.037000
A	RoseTan	1.121000	0.000000	90.000000	-0.265073	0.128914	0.117615	0.291189	-0.300274	0.112061	1.000000	366.112000
A	RoseTan	1.196000	0.000000	90.000000	-0.265073	0.128914	0.117615	0.291189	-0.300274	0.112061	1.000000	366.187000
A	RoseTan	1.270000	0.000000	90.000000	-0.247017	0.121752	0.130765	0.295554	-0.303359	0.118783	1.000000	366.261000
A	RoseTan	1.348000	0.000000	90.000000	-0.247017	0.121752	0.130765	0.295554	-0.303359	0.118783	1.000000	366.339000
A	RoseTan	1.421000	0.000000	90.000000	-0.247017	0.121752	0.130765	0.295554	-0.303359	0.118783	1.000000	366.412000
A	RoseTan	1.493000	0.000000	90.000000	-0.311766	0.030727	0.161314	0.363879	-0.316979	0.038934	1.000000	366.484000
A	RoseTan	1.565000	0.000000	90.000000	-0.311766	0.030727	0.161314	0.363879	-0.316979	0.038934	1.000000	366.556000
A	RoseTan	1.638000	0.000000	90.000000	-0.311766	0.030727	0.161314	0.363879	-0.316979	0.038934	1.000000	366.629000
A	RoseTan	1.715000	0.000000	90.000000	-0.282528	0.056202	0.126209	0.375621	-0.332066	0.065324	1.000000	366.706000
A	RoseTan	1.794000	0.000000	90.000000	-0.282528	0.056202	0.126209	0.375621	-0.332066	0.065324	1.000000	366.785000
A	RoseTan	1.860000	0.000000	90.000000	-0.282528	0.056202	0.126209	0.375621	-0.332066	0.065324	1.000000	366.851000
A	RoseTan	1.930000	0.000000	90.000000	-0.275679	0.148592	0.114446	0.286107	-0.302523	0.104039	1.000000	366.921000
A	RoseTan	2.017000	0.000000	90.000000	-0.275679	0.148592	0.114446	0.286107	-0.302523	0.104039	1.000000	367.008000
A	RoseTan	2.094000	0.000000	90.000000	-0.275679	0.148592	0.114446	0.286107	-0.302523	0.104039	1.000000	367.085000
A	RoseTan	2.154000	0.000000	90.000000	-0.220042	0.054184	0.145411	0.335494	-0.331318	0.141619	1.000000	367.145000
A	RoseTan	2.228000	0.000000	90.000000	-0.220042	0.054184	0.145411	0.335494	-0.331318	0.141619	1.000000	367.219000
A	RoseTan	2.304000	0.000000	90.000000	-0.220042	0.054184	0.145411	0.335494	-0.331318	0.141619	1.000000	367.295000
A	RoseTan	2.378000	0.000000	90.000000	-0.252863	0.124317	0.122635	0.318617	-0.350871	0.034602	1.000000	367.369000
A	RoseTan	2.458000	0.000000	90.000000	-0.252863	0.124317	0.122635	0.318617	-0.350871	0.034602	1.000000	367.449000
A	RoseTan	-2.451000	310.000000	90.000000	-0.387991	-0.271882	0.251148	0.383535	-0.282183	0.174708	1.000000	409.040000
A	RoseTan	-2.390000	310.000000	90.000000	-0.440045	-0.273288	0.263141	0.400552	-0.277521	0.113747	1.000000	409.101000
A	RoseTan	-2.339000	310.000000	90.000000	-0.440045	-0.273288	0.263141	0.400552	-0.277521	0.113747	1.000000	409.152000
A	RoseTan	-2.285000	310.000000	90.000000	-0.440045	-0.273288	0.263141	0.400552	-0.277521	0.113747	1.000000	409.206000
A	RoseTan	-2.229000	310.000000	90.000000	-0.440045	-0.273288	0.263141	0.400552	-0.277521	0.113747	1.000000	409.262000
A	RoseTan	-2.185000	310.000000	90.000000	-0.309569	-0.244702	0.260988	0.388763	-0.314342	0.171826	1.000000	409.306000
A	RoseTan	-2.126000	310.000000	90.000000	-0.309569	-0.244702	0.260988	0.388763	-0.314342	0.171826	1.000000	409.365000
A	RoseTan	-2.076000	310.000000	90.000000	-0.309569	-0.244702	0.260988	0.388763	-0.314342	0.171826	1.000000	409.415000
A	RoseTan	-2.010000	310.000000	90.000000	-0.309569	-0.244702	0.260988	0.388763	-0.314342	0.171826	1.000000	409.481000
A	RoseTan	-1.966000	310.000000	90.000000	-0.385699	-0.276693	0.259142	0.389502	-0.290417	0.170304	1.000000	409.525000
A	RoseTan	-1.903000	310.000000	90.000000	-0.385699	-0.276693	0.259142	0.389502	-0.290417	0.170304	1.000000	409.588000
A	RoseTan	-1.860000	310.000000	90.000000	-0.385699	-0.276693	0.259142	0.389502	-0.290417	0.170304	1.000000	409.631000
A	RoseTan	-1.788000	310.000000	90.000000	-0.385699	-0.276693	0.259142	0.389502	-0.290417	0.170304	1.000000	409.703000
A	RoseTan	-1.729000	310.000000	90.000000	-0.451773	-0.316924	0.267076	0.434469	-0.291353	0.145806	1.000000	409.762000
A	RoseTan	-1.674000	310.000000	90.000000	-0.451773	-0.316924	0.267076	0.434469	-0.291353	0.145806	1.000000	409.817000
A	RoseTan	-1.636000	310.000000	90.000000	-0.451773	-0.316924	0.267076	0.434469	-0.291353	0.145806	1.000000	409.855000
A	RoseTan	-1.578000	310.000000	90.000000	-0.451773	-0.316924	0.267076	0.434469	-0.291353	0.145806	1.000000	409.913000
A	RoseTan	-1.527000	310.000000	90.000000	-0.400629	-0.211969	0.219346	0.358865	-0.280980	0.173947	1.000000	409.964000
A	RoseTan	-1.468000	310.000000	90.000000	-0.400629	-0.211969	0.219346	0.358865	-0.280980	0.173947	1.000000	410.023000
A	RoseTan	-1.419000	310.000000	90.000000	-0.400629	-0.211969	0.219346	0.358865	-0.280980	0.173947	1.000000	410.072000
A	RoseTan	-1.369000	310.000000	90.000000	-0.400629	-0.211969	0.219346	0.358865	-0.280980	0.173947	1.000000	410.122000
A	RoseTan	-1.307000	310.000000	90.000000	-0.368221	-0.232271	0.225071	0.364475	-0.309584	0.172150	1.000000	410.184000
A	RoseTan	-1.266000	310.000000	90.000000	-0.368221	-0.232271	0.225071	0.364475	-0.309584	0.172150	1.000000	410.225000
A	RoseTan	-1.209000	310.000000	90.000000	-0.368221	-0.232271	0.225071	0.364475	-0.309584	0.172150	1.000000	410.282000
A	RoseTan	-1.152000	310.000000	90.000000	-0.368221	-0.232271	0.225071	0.364475	-0.309584	0.172150	1.000000	410.339000
A	RoseTan	-1.087000	310.000000	90.000000	-0.406196	-0.300655	0.236524	0.393182	-0.261065	0.161987	1.000000	410.404000
A	RoseTan	-1.035000	310.000000	90.000000	-0.406196	-0.300655	0.236524	0.393182	-0.261065	0.161987	1.000000	410.456000
A	RoseTan	-0.989000	310.000000	90.000000	-0.406196	-0.300655	0.236524	0.393182	-0.261065	0.161987	1.000000	410.502000
A	RoseTan	-0.933000	310.000000	90.000000	-0.406196	-0.300655	0.236524	0.393182	-0.261065	0.161987	1.000000	410.558000
A	RoseTan	-0.876000	310.000000	90.000000	-0.392929	-0.321232	0.258133	0.410444	-0.280715	0.178904	1.000000	410.615000
A	RoseTan	-0.818000	310.000000	90.000000	-0.392929	-0.321232	0.258133	0.410444	-0.280715	0.178904	1.000000	410.673000
A	RoseTan	-0.763000	310.000000	90.000000	-0.392929	-0.321232	0.258133	0.410444	-0.280715	0.178904	1.000000	410.728000
A	RoseTan	-0.704000	310.000000	90.000000	-0.392929	-0.321232	0.258133	0.410444	-0.280715	0.178904	1.000000	410.787000
A	RoseTan	-0.665000	310.000000	90.000000	-0.422596	-0.310577	0.232260	0.397960	-0.250405	0.180193	1.000000	410.826000
A	RoseTan	-0.603000	310.000000	90.000000	-0.422596	-0.310577	0.232260	0.397960	-0.250405	0.180193	1.000000	410.888000
A	RoseTan	-0.555000	310.000000	90.000000	-0.422596	-0.310577	0.232260	0.397960	-0.250405	0.180193	1.000000	410.936000
A	RoseTan	-0.499000	310.000000	90.000000	-0.422596	-0.310577	0.232260	0.397960	-0.250405	0.180193	1.000000	410.992000
A	RoseTan	-0.440000	310.000000	90.000000	-0.419127	-0.360927	0.266104	0.434395	-0.289270	0.180935	1.000000	411.051000
A	RoseTan	-0.388000	310.000000	90.000000	-0.419127	-0.360927	0.266104	0.434395	-0.289270	0.180935	1.000000	411.103000
A	RoseTan	-0.332000	310.000000	90.000000	-0.419127	-0.360927	0.266104	0.434395	-0.289270	0.180935	1.000000	411.159000
A	RoseTan	-0.282000	310.000000	90.000000	-0.419127	-0.360927	0.266104	0.434395	-0.289270	0.180935	1.000000	411.209000
A	RoseTan	-0.233000	310.000000	90.000000	-0.384691	-0.264925	0.218092	0.364899	-0.294000	0.203622	1.000000	411.258000
A	RoseTan	-0.177000	310.000000	90.000000	-0.384691	-0.264925	0.218092	0.364899	-0.294000	0.203622	1.000000	411.314000
A	RoseTan	-0.127000	310.000000	90.000000	-0.384691	-0.264925	0.218092	0.364899	-0.294000	0.203622	1.000000	411.364000
A	RoseTan	-0.065000	310.000000	90.000000	-0.384691	-0.264925	0.218092	0.364899	-0.294000	0.203622	1.000000	411.426000
A	RoseTan	-0.020000	310.000000	90.000000	-0.389046	-0.336245	0.237235	0.418057	-0.278724	0.173066	1.000000	411.471000
A	RoseTan	0.025000	310.000000	90.000000	-0.389046	-0.336245	0.237235	0.418057	-0.278724	0.173066	1.000000	411.516000
A	RoseTan	0.078000	310.000000	90.000000	-0.389046	-0.336245	0.237235	0.418057	-0.278724	0.173066	1.000000	411.569000
A	RoseTan	0.133000	310.000000	90.000000	-0.389046	-0.336245	0.237235	0.418057	-0.278724	0.173066	1.000000	411.624000
A	RoseTan	0.200000	310.000000	90.000000	-0.383263	-0.214643	0.213721	0.357627	-0.286250	0.146086	1.000000	411.691000
A	RoseTan	0.253000	310.000000	90.000000	-0.383263	-0.214643	0.213721	0.357627	-0.286250	0.146086	1.000000	411.744000
A	RoseTan	0.310000	310.000000	90.000000	-0.383263	-0.214643	0.213721	0.357627	-0.286250	0.146086	1.000000	411.801000
A	RoseTan	0.362000	310.000000	90.000000	-0.383263	-0.214643	0.213721	0.357627	-0.286250	0.146086	1.000000	411.853000
A	RoseTan	0.415000	310.000000	90.000000	-0.443876	-0.216137	0.250313	0.370233	-0.274573	0.132919	1.000000	411.906000
A	RoseTan	0.473000	310.000000	90.000000	-0.443876	-0.216137	0.250313	0.370233	-0.274573	0.132919	1.000000	411.964000
A	RoseTan	0.526000	310.000000	90.000000	-0.443876	-0.216137	0.250313	0.370233	-0.274573	0.132919	1.000000	412.017000
A	RoseTan	0.598000	310.000000	90.000000	-0.443876	-0.216137	0.250313	0.370233	-0.274573	0.132919	1.000000	412.089000
A	RoseTan	0.630000	310.000000	90.000000	-0.379140	-0.289533	0.226905	0.387359	-0.296307	0.177869	1.000000	412.121000
A	RoseTan	0.683000	310.000000	90.000000	-0.379140	-0.289533	0.226905	0.387359	-0.296307	0.177869	1.000000	412.174000
A	RoseTan	0.735000	310.000000	90.000000	-0.379140	-0.289533	0.226905	0.387359	-0.296307	0.177869	1.000000	412.226000
A	RoseTan	0.800000	310.000000	90.000000	-0.379140	-0.289533	0.226905	0.387359	-0.296307	0.177869	1.000000	412.291000
A	RoseTan	0.847000	310.000000	90.000000	-0.356859	-0.268096	0.247066	0.375870	-0.305492	0.188020	1.000000	412.338000
A	RoseTan	0.903000	310.000000	90.000000	-0.356859	-0.268096	0.247066	0.375870	-0.305492	0.188020	1.000000	412.394000
A	RoseTan	0.961000	310.000000	90.000000	-0.356859	-0.268096	0.247066	0.375870	-0.305492	0.188020	1.000000	412.452000
A	RoseTan	1.011000	310.000000	90.000000	-0.356859	-0.268096	0.247066	0.375870	-0.305492	0.188020	1.000000	412.502000
A	RoseTan	1.074000	310.000000	90.000000	-0.425926	-0.259732	0.216855	0.398178	-0.282398	0.131087	1.000000	412.565000
A	RoseTan	1.126000	310.000000	90.000000	-0.425926	-0.259732	0.216855	0.398178	-0.282398	0.131087	1.000000	412.617000
A	RoseTan	1.183000	310.000000	90.000000	-0.425926	-0.259732	0.216855	0.398178	-0.282398	0.131087	1.000000	412.674000
A	RoseTan	1.232000	310.000000	90.000000	-0.425926	-0.259732	0.216855	0.398178	-0.282398	0.131087	1.000000	412.723000
A	RoseTan	1.292000	310.000000	90.000000	-0.415907	-0.295872	0.210875	0.390713	-0.270930	0.158188	1.000000	412.783000
A	RoseTan	1.335000	310.000000	90.000000	-0.415907	-0.295872	0.210875	0.390713	-0.270930	0.158188	1.000000	412.826000
A	RoseTan	1.390000	310.000000	90.000000	-0.415907	-0.295872	0.210875	0.390713	-0.270930	0.158188	1.000000	412.881000
A	RoseTan	1.450000	310.000000	90.000000	-0.415907	-0.295872	0.210875	0.390713	-0.270930	0.158188	1.000000	412.941000
A	RoseTan	1.498000	310.000000	90.000000	-0.377413	-0.335396	0.284391	0.414603	-0.260164	0.185589	1.000000	412.989000
A	RoseTan	1.553000	310.000000	90.000000	-0.377413	-0.335396	0.284391	0.414603	-0.260164	0.185589	1.000000	413.044000
A	RoseTan	1.608000	310.000000	90.000000	-0.377413	-0.335396	0.284391	0.414603	-0.260164	0.185589	1.000000	413.099000
A	RoseTan	1.674000	310.000000	90.000000	-0.377413	-0.335396	0.284391	0.414603	-0.260164	0.185589	1.000000	413.165000
A	RoseTan	1.726000	310.000000	90.000000	-0.320280	-0.276804	0.248002	0.370649	-0.296788	0.181554	1.000000	413.217000
A	RoseTan	1.774000	310.000000	90.000000	-0.320280	-0.276804	0.248002	0.370649	-0.296788	0.181554	1.000000	413.265000
A	RoseTan	1.832000	310.000000	90.000000	-0.320280	-0.276804	0.248002	0.370649	-0.296788	0.181554	1.000000	413.323000
A	RoseTan	1.883000	310.000000	90.000000	-0.320280	-0.276804	0.248002	0.370649	-0.296788	0.181554	1.000000	413.374000
A	RoseTan	1.941000	310.000000	90.000000	-0.424147	-0.263591	0.232501	0.376558	-0.257237	0.181835	1.000000	413.432000
A	RoseTan	1.991000	310.000000	90.000000	-0.424147	-0.263591	0.232501	0.376558	-0.257237	0.181835	1.000000	413.482000
A	RoseTan	2.047000	310.000000	90.000000	-0.424147	-0.263591	0.232501	0.376558	-0.257237	0.181835	1.000000	413.538000
A	RoseTan	2.102000	310.000000	90.000000	-0.424147	-0.263591	0.232501	0.376558	-0.257237	0.181835	1.000000	413.593000
A	RoseTan	2.162000	310.000000	90.000000	-0.358942	-0.308652	0.292626	0.415096	-0.293513	0.171538	1.000000	413.653000
A	RoseTan	2.211000	310.000000	90.000000	-0.358942	-0.308652	0.292626	0.415096	-0.293513	0.171538	1.000000	413.702000
A	RoseTan	2.257000	310.000000	90.000000	-0.358942	-0.308652	0.292626	0.415096	-0.293513	0.171538	1.000000	413.748000
A	RoseTan	2.309000	310.000000	90.000000	-0.358942	-0.308652	0.292626	0.415096	-0.293513	0.171538	1.000000	413.800000
A	RoseTan	2.362000	310.000000	90.000000	-0.358942	-0.308652	0.292626	0.415096	-0.293513	0.171538	1.000000	413.853000
A	RoseTan	2.409000	310.000000	90.000000	-0.333469	-0.291788	0.249512	0.404635	-0.317337	0.188205	1.000000	413.900000
A	RoseTan	2.472000	310.000000	90.000000	-0.333469	-0.291788	0.249512	0.404635	-0.317337	0.188205	1.000000	413.963000
A	RoseTan	-2.432000	0.000000	315.000000	0.051726	-0.615672	0.209599	0.501853	0.088624	-0.004381	1.000000	607.559000
A	RoseTan	-2.378000	0.000000	315.000000	0.051726	-0.615672	0.209599	0.501853	0.088624	-0.004381	1.000000	607.613000
A	RoseTan	-2.311000	0.000000	315.000000	0.065159	-0.607477	0.200488	0.510126	0.086207	0.020565	1.000000	607.680000
A	RoseTan	-2.239000	0.000000	315.000000	0.065159	-0.607477	0.200488	0.510126	0.086207	0.020565	1.000000	607.752000
A	RoseTan	-2.163000	0.000000	315.000000	0.065159	-0.607477	0.200488	0.510126	0.086207	0.020565	1.000000	607.828000
A	RoseTan	-2.099000	0.000000	315.000000	0.131398	-0.639188	0.189242	0.501030	0.068667	0.044531	1.000000	607.892000
A	RoseTan	-2.032000	0.000000	315.000000	0.131398	-0.639188	0.189242	0.501030	0.068667	0.044531	1.000000	607.959000
A	RoseTan	-1.977000	0.000000	315.000000	0.131398	-0.639188	0.189242	0.501030	0.068667	0.044531	1.000000	608.014000
A	RoseTan	-1.905000	0.000000	315.000000	0.131398	-0.639188	0.189242	0.501030	0.068667	0.044531	1.000000	608.086000
A	RoseTan	-1.834000	0.000000	315.000000	0.070803	-0.698073	0.221156	0.536235	0.054016	0.000800	1.000000	608.157000
A	RoseTan	-1.769000	0.000000	315.000000	0.070803	-0.698073	0.221156	0.536235	0.054016	0.000800	1.000000	608.222000
A	RoseTan	-1.701000	0.000000	315.000000	0.070803	-0.698073	0.221156	0.536235	0.054016	0.000800	1.000000	608.290000
A	RoseTan	-1.638000	0.000000	315.000000	0.070803	-0.698073	0.221156	0.536235	0.054016	0.000800	1.000000	608.353000
A	RoseTan	-1.568000	0.000000	315.000000	0.088074	-0.643235	0.188189	0.508762	0.067492	0.016296	1.000000	608.423000
A	RoseTan	-1.500000	0.000000	315.000000	0.088074	-0.643235	0.188189	0.508762	0.067492	0.016296	1.000000	608.491000
A	RoseTan	-1.447000	0.000000	315.000000	0.088074	-0.643235	0.188189	0.508762	0.067492	0.016296	1.000000	608.544000
A	RoseTan	-1.368000	0.000000	315.000000	0.088074	-0.643235	0.188189	0.508762	0.067492	0.016296	1.000000	608.623000
A	RoseTan	-1.298000	0.000000	315.000000	0.020102	-0.702887	0.209230	0.543323	0.098458	-0.019291	1.000000	608.693000
A	RoseTan	-1.232000	0.000000	315.000000	0.020102	-0.702887	0.209230	0.543323	0.098458	-0.019291	1.000000	608.759000
A	RoseTan	-1.166000	0.000000	315.000000	0.020102	-0.702887	0.209230	0.543323	0.098458	-0.019291	1.000000	608.825000
A	RoseTan	-1.101000	0.000000	315.000000	0.020102	-0.702887	0.209230	0.543323	0.098458	-0.019291	1.000000	608.890000
A	RoseTan	-1.045000	0.000000	315.000000	0.075259	-0.579990	0.202428	0.490695	0.079003	0.024020	1.000000	608.946000
A	RoseTan	-0.965000	0.000000	315.000000	0.075259	-0.579990	0.202428	0.490695	0.079003	0.024020	1.000000	609.026000
A	RoseTan	-0.910000	0.000000	315.000000	0.075259	-0.579990	0.202428	0.490695	0.079003	0.024020	1.000000	609.081000
A	RoseTan	-0.848000	0.000000	315.000000	0.075259	-0.579990	0.202428	0.490695	0.079003	0.024020	1.000000	609.143000
A	RoseTan	-0.768000	0.000000	315.000000	0.058840	-0.608721	0.194950	0.484564	0.070186	0.001606	1.000000	609.223000
A	RoseTan	-0.708000	0.000000	315.000000	0.058840	-0.608721	0.194950	0.484564	0.070186	0.001606	1.000000	609.283000
A	RoseTan	-0.640000	0.000000	315.000000	0.058840	-0.608721	0.194950	0.484564	0.070186	0.001606	1.000000	609.351000
A	RoseTan	-0.571000	0.000000	315.000000	0.058840	-0.608721	0.194950	0.484564	0.070186	0.001606	1.000000	609.420000
A	RoseTan	-0.500000	0.000000	315.000000	0.030833	-0.585597	0.246938	0.496924	0.093158	0.037309	1.000000	609.491000
A	RoseTan	-0.434000	0.000000	315.000000	0.030833	-0.585597	0.246938	0.496924	0.093158	0.037309	1.000000	609.557000
A	RoseTan	-0.377000	0.000000	315.000000	0.030833	-0.585597	0.246938	0.496924	0.093158	0.037309	1.000000	609.614000
A	RoseTan	-0.312000	0.000000	315.000000	0.030833	-0.585597	0.246938	0.496924	0.093158	0.037309	1.000000	609.679000
A	RoseTan	-0.247000	0.000000	315.000000	0.018572	-0.615822	0.246449	0.493793	0.074812	-0.002769	1.000000	609.744000
A	RoseTan	-0.173000	0.000000	315.000000	0.018572	-0.615822	0.246449	0.493793	0.074812	-0.002769	1.000000	609.818000
A	RoseTan	-0.102000	0.000000	315.000000	0.018572	-0.615822	0.246449	0.493793	0.074812	-0.002769	1.000000	609.889000
A	RoseTan	-0.045000	0.000000	315.000000	0.006576	-0.548561	0.196938	0.445002	0.080969	-0.018243	1.000000	609.946000
A	RoseTan	0.028000	0.000000	315.000000	0.006576	-0.548561	0.196938	0.445002	0.080969	-0.018243	1.000000	610.019000
A	RoseTan	0.086000	0.000000	315.000000	0.006576	-0.548561	0.196938	0.445002	0.080969	-0.018243	1.000000	610.077000
A	RoseTan	0.146000	0.000000	315.000000	0.006576	-0.548561	0.196938	0.445002	0.080969	-0.018243	1.000000	610.137000
A	RoseTan	0.222000	0.000000	315.000000	0.002470	-0.672552	0.242240	0.522613	0.101268	-0.016326	1.000000	610.213000
A	RoseTan	0.286000	0.000000	315.000000	0.002470	-0.672552	0.242240	0.522613	0.101268	-0.016326	1.000000	610.277000
A	RoseTan	0.364000	0.000000	315.000000	0.002470	-0.672552	0.242240	0.522613	0.101268	-0.016326	1.000000	610.355000
A	RoseTan	0.427000	0.000000	315.000000	-0.010479	-0.594232	0.240138	0.499893	0.098208	-0.035971	1.000000	610.418000
A	RoseTan	0.487000	0.000000	315.000000	-0.010479	-0.594232	0.240138	0.499893	0.098208	-0.035971	1.000000	610.478000
A	RoseTan	0.557000	0.000000	315.000000	-0.010479	-0.594232	0.240138	0.499893	0.098208	-0.035971	1.000000	610.548000
A	RoseTan	0.625000	0.000000	315.000000	-0.010479	-0.594232	0.240138	0.499893	0.098208	-0.035971	1.000000	610.616000
A	RoseTan	0.687000	0.000000	315.000000	0.013864	-0.623392	0.211844	0.507419	0.082479	0.007167	1.000000	610.678000
A	RoseTan	0.750000	0.000000	315.000000	0.013864	-0.623392	0.211844	0.507419	0.082479	0.007167	1.000000	610.741000
A	RoseTan	0.820000	0.000000	315.000000	0.013864	-0.623392	0.211844	0.507419	0.082479	0.007167	1.000000	610.811000
A	RoseTan	0.894000	0.000000	315.000000	0.020641	-0.449357	0.162115	0.448606	0.115435	-0.003321	1.000000	610.885000
A	RoseTan	0.963000	0.000000	315.000000	0.020641	-0.449357	0.162115	0.448606	0.115435	-0.003321	1.000000	610.954000
A	RoseTan	1.015000	0.000000	315.000000	0.020641	-0.449357	0.162115	0.448606	0.115435	-0.003321	1.000000	611.006000
A	RoseTan	1.091000	0.000000	315.000000	0.020641	-0.449357	0.162115	0.448606	0.115435	-0.003321	1.000000	611.082000
A	RoseTan	1.156000	0.000000	315.000000	-0.001844	-0.572081	0.227342	0.491176	0.105443	-0.013225	1.000000	611.147000
A	RoseTan	1.225000	0.000000	315.000000	-0.001844	-0.572081	0.227342	0.491176	0.105443	-0.013225	1.000000	611.216000
A	RoseTan	1.297000	0.000000	315.000000	-0.001844	-0.572081	0.227342	0.491176	0.105443	-0.013225	1.000000	611.288000
A	RoseTan	1.347000	0.000000	315.000000	-0.001844	-0.572081	0.227342	0.491176	0.105443	-0.013225	1.000000	611.338000
A	RoseTan	1.423000	0.000000	315.000000	-0.001365	-0.595129	0.206829	0.501562	0.111230	-0.000802	1.000000	611.414000
A	RoseTan	1.487000	0.000000	315.000000	-0.001365	-0.595129	0.206829	0.501562	0.111230	-0.000802	1.000000	611.478000
A	RoseTan	1.548000	0.000000	315.000000	-0.001365	-0.595129	0.206829	0.501562	0.111230	-0.000802	1.000000	611.539000
A	RoseTan	1.615000	0.000000	315.000000	-0.001365	-0.595129	0.206829	0.501562	0.111230	-0.000802	1.000000	611.606000
A	RoseTan	1.693000	0.000000	315.000000	0.028711	-0.629171	0.201727	0.496747	0.102613	0.009884	1.000000	611.684000
A	RoseTan	1.768000	0.000000	315.000000	0.028711	-0.629171	0.201727	0.496747	0.102613	0.009884	1.000000	611.759000
A	RoseTan	1.837000	0.000000	315.000000	0.028711	-0.629171	0.201727	0.496747	0.102613	0.009884	1.000000	611.828000
A	RoseTan	1.907000	0.000000	315.000000	-0.025293	-0.569320	0.187532	0.457837	0.110627	-0.020600	1.000000	611.898000
A	RoseTan	1.962000	0.000000	315.000000	-0.025293	-0.569320	0.187532	0.457837	0.110627	-0.020600	1.000000	611.953000
A	RoseTan	2.029000	0.000000	315.000000	-0.025293	-0.569320	0.187532	0.457837	0.110627	-0.020600	1.000000	612.020000
A	RoseTan	2.092000	0.000000	315.000000	-0.025293	-0.569320	0.187532	0.457837	0.110627	-0.020600	1.000000	612.083000
A	RoseTan	2.168000	0.000000	315.000000	-0.004964	-0.548859	0.206189	0.502032	0.113185	-0.000042	1.000000	612.159000
A	RoseTan	2.243000	0.000000	315.000000	-0.004964	-0.548859	0.206189	0.502032	0.113185	-0.000042	1.000000	612.234000
A	RoseTan	2.303000	0.000000	315.000000	-0.004964	-0.548859	0.206189	0.502032	0.113185	-0.000042	1.000000	612.294000
A	RoseTan	2.370000	0.000000	315.000000	-0.014516	-0.642242	0.254214	0.544815	0.128413	-0.009012	1.000000	612.361000
A	RoseTan	2.441000	0.000000	315.000000	-0.014516	-0.642242	0.254214	0.544815	0.128413	-0.009012	1.000000	612.432000
A	RoseTan	-2.467000	50.000000	315.000000	0.077915	-0.695903	0.287130	0.561042	0.010855	0.061379	1.000000	658.524000
A	RoseTan	-2.410000	50.000000	315.000000	0.077915	-0.695903	0.287130	0.561042	0.010855	0.061379	1.000000	658.581000
A	RoseTan	-2.347000	50.000000	315.000000	0.060949	-0.685066	0.270225	0.550656	0.023584	0.071111	1.000000	658.644000
A	RoseTan	-2.284000	50.000000	315.000000	0.060949	-0.685066	0.270225	0.550656	0.023584	0.071111	1.000000	658.707000
A	RoseTan	-2.231000	50.000000	315.000000	0.060949	-0.685066	0.270225	0.550656	0.023584	0.071111	1.000000	658.760000
A	RoseTan	-2.170000	50.000000	315.000000	0.060949	-0.685066	0.270225	0.550656	0.023584	0.071111	1.000000	658.821000
A	RoseTan	-2.121000	50.000000	315.000000	0.100296	-0.676299	0.230780	0.532385	0.000228	0.056596	1.000000	658.870000
A	RoseTan	-2.069000	50.000000	315.000000	0.100296	-0.676299	0.230780	0.532385	0.000228	0.056596	1.000000	658.922000
A	RoseTan	-1.986000	50.000000	315.000000	0.100296	-0.676299	0.230780	0.532385	0.000228	0.056596	1.000000	659.005000
A	RoseTan	-1.922000	50.000000	315.000000	0.100296	-0.676299	0.230780	0.532385	0.000228	0.056596	1.000000	659.069000
A	RoseTan	-1.873000	50.000000	315.000000	0.088820	-0.703370	0.268273	0.571005	0.003783	0.054300	1.000000	659.118000
A	RoseTan	-1.811000	50.000000	315.000000	0.088820	-0.703370	0.268273	0.571005	0.003783	0.054300	1.000000	659.180000
A	RoseTan	-1.765000	50.000000	315.000000	0.088820	-0.703370	0.268273	0.571005	0.003783	0.054300	1.000000	659.226000
A	RoseTan	-1.713000	50.000000	315.000000	0.088820	-0.703370	0.268273	0.571005	0.003783	0.054300	1.000000	659.278000
A	RoseTan	-1.637000	50.000000	315.000000	0.112222	-0.648341	0.222159	0.536661	-0.005562	0.073095	1.000000	659.354000
A	RoseTan	-1.584000	50.000000	315.000000	0.112222	-0.648341	0.222159	0.536661	-0.005562	0.073095	1.000000	659.407000
A	RoseTan	-1.524000	50.000000	315.000000	0.112222	-0.648341	0.222159	0.536661	-0.005562	0.073095	1.000000	659.467000
A	RoseTan	-1.481000	50.000000	315.000000	0.112222	-0.648341	0.222159	0.536661	-0.005562	0.073095	1.000000	659.510000
A	RoseTan	-1.418000	50.000000	315.000000	0.096020	-0.725308	0.272220	0.575797	0.010621	0.059581	1.000000	659.573000
A	RoseTan	-1.369000	50.000000	315.000000	0.096020	-0.725308	0.272220	0.575797	0.010621	0.059581	1.000000	659.622000
A	RoseTan	-1.298000	50.000000	315.000000	0.096020	-0.725308	0.272220	0.575797	0.010621	0.059581	1.000000	659.693000
A	RoseTan	-1.241000	50.000000	315.000000	0.096020	-0.725308	0.272220	0.575797	0.010621	0.059581	1.000000	659.750000
A	RoseTan	-1.180000	50.000000	315.000000	0.092217	-0.733183	0.273221	0.573129	0.007139	0.049727	1.000000	659.811000
A	RoseTan	-1.119000	50.000000	315.000000	0.092217	-0.733183	0.273221	0.573129	0.007139	0.049727	1.000000	659.872000
A	RoseTan	-1.068000	50.000000	315.000000	0.092217	-0.733183	0.273221	0.573129	0.007139	0.049727	1.000000	659.923000
A	RoseTan	-0.999000	50.000000	315.000000	0.092217	-0.733183	0.273221	0.573129	0.007139	0.049727	1.000000	659.992000
A	RoseTan	-0.942000	50.000000	315.000000	0.093196	-0.672278	0.242985	0.548120	0.011989	0.057411	1.000000	660.049000
A	RoseTan	-0.888000	50.000000	315.000000	0.093196	-0.672278	0.242985	0.548120	0.011989	0.057411	1.000000	660.103000
A	RoseTan	-0.824000	50.000000	315.000000	0.093196	-0.672278	0.242985	0.548120	0.011989	0.057411	1.000000	660.167000
A	RoseTan	-0.774000	50.000000	315.000000	0.093196	-0.672278	0.242985	0.548120	0.011989	0.057411	1.000000	660.217000
A	RoseTan	-0.699000	50.000000	315.000000	0.078441	-0.683472	0.262042	0.546199	0.002891	0.046129	1.000000	660.292000
A	RoseTan	-0.636000	50.000000	315.000000	0.078441	-0.683472	0.262042	0.546199	0.002891	0.046129	1.000000	660.355000
A	RoseTan	-0.590000	50.000000	315.000000	0.078441	-0.683472	0.262042	0.546199	0.002891	0.046129	1.000000	660.401000
A	RoseTan	-0.522000	50.000000	315.000000	0.078441	-0.683472	0.262042	0.546199	0.002891	0.046129	1.000000	660.469000
A	RoseTan	-0.463000	50.000000	315.000000	0.096646	-0.694870	0.265905	0.559521	0.009782	0.074783	1.000000	660.528000
A	RoseTan	-0.406000	50.000000	315.000000	0.096646	-0.694870	0.265905	0.559521	0.009782	0.074783	1.000000	660.585000
A	RoseTan	-0.352000	50.000000	315.000000	0.096646	-0.694870	0.265905	0.559521	0.009782	0.074783	1.000000	660.639000
A	RoseTan	-0.288000	50.000000	315.000000	0.096646	-0.694870	0.265905	0.559521	0.009782	0.074783	1.000000	660.703000
A	RoseTan	-0.232000	50.000000	315.000000	0.067998	-0.710362	0.302791	0.566390	0.012542	0.050050	1.000000	660.759000
A	RoseTan	-0.165000	50.000000	315.000000	0.067998	-0.710362	0.302791	0.566390	0.012542	0.050050	1.000000	660.826000
A	RoseTan	-0.115000	50.000000	315.000000	0.067998	-0.710362	0.302791	0.566390	0.012542	0.050050	1.000000	660.876000
A	RoseTan	-0.064000	50.000000	315.000000	0.067998	-0.710362	0.302791	0.566390	0.012542	0.050050	1.000000	660.927000
A	RoseTan	0.009000	50.000000	315.000000	0.024084	-0.642870	0.273518	0.533798	0.013755	0.042437	1.000000	661.000000
A	RoseTan	0.064000	50.000000	315.000000	0.024084	-0.642870	0.273518	0.533798	0.013755	0.042437	1.000000	661.055000
A	RoseTan	0.131000	50.000000	315.000000	0.024084	-0.642870	0.273518	0.533798	0.013755	0.042437	1.000000	661.122000
A	RoseTan	0.180000	50.000000	315.000000	0.024084	-0.642870	0.273518	0.533798	0.013755	0.042437	1.000000	661.171000
A	RoseTan	0.237000	50.000000	315.000000	0.023751	-0.635513	0.257141	0.515343	0.008701	0.047685	1.000000	661.228000
A	RoseTan	0.303000	50.000000	315.000000	0.023751	-0.635513	0.257141	0.515343	0.008701	0.047685	1.000000	661.294000
A	RoseTan	0.366000	50.000000	315.000000	0.023751	-0.635513	0.257141	0.515343	0.008701	0.047685	1.000000	661.357000
A	RoseTan	0.422000	50.000000	315.000000	0.023751	-0.635513	0.257141	0.515343	0.008701	0.047685	1.000000	661.413000
A	RoseTan	0.476000	50.000000	315.000000	0.025327	-0.697873	0.309346	0.568170	0.015378	0.042220	1.000000	661.467000
A	RoseTan	0.542000	50.000000	315.000000	0.025327	-0.697873	0.309346	0.568170	0.015378	0.042220	1.000000	661.533000
A	RoseTan	0.597000	50.000000	315.000000	0.025327	-0.697873	0.309346	0.568170	0.015378	0.042220	1.000000	661.588000
A	RoseTan	0.653000	50.000000	315.000000	0.025327	-0.697873	0.309346	0.568170	0.015378	0.042220	1.000000	661.644000
A	RoseTan	0.721000	50.000000	315.000000	0.079129	-0.637332	0.306513	0.542447	0.006320	0.056246	1.000000	661.712000
A	RoseTan	0.766000	50.000000	315.000000	0.079129	-0.637332	0.306513	0.542447	0.006320	0.056246	1.000000	661.757000
A	RoseTan	0.837000	50.000000	315.000000	0.079129	-0.637332	0.306513	0.542447	0.006320	0.056246	1.000000	661.828000
A	RoseTan	0.889000	50.000000	315.000000	0.079129	-0.637332	0.306513	0.542447	0.006320	0.056246	1.000000	661.880000
A	RoseTan	0.947000	50.000000	315.000000	0.078785	-0.684434	0.304885	0.563752	0.001913	0.065477	1.000000	661.938000
A	RoseTan	0.999000	50.000000	315.000000	0.078785	-0.684434	0.304885	0.563752	0.001913	0.065477	1.000000	661.990000
A	RoseTan	1.051000	50.000000	315.000000	0.078785	-0.684434	0.304885	0.563752	0.001913	0.065477	1.000000	662.042000
A	RoseTan	1.122000	50.000000	315.000000	0.078785	-0.684434	0.304885	0.563752	0.001913	0.065477	1.000000	662.113000
A	RoseTan	1.187000	50.000000	315.000000	0.099297	-0.681432	0.280044	0.556488	-0.004925	0.049644	1.000000	662.178000
A	RoseTan	1.247000	50.000000	315.000000	0.099297	-0.681432	0.280044	0.556488	-0.004925	0.049644	1.000000	662.238000
A	RoseTan	1.304000	50.000000	315.000000	0.099297	-0.681432	0.280044	0.556488	-0.004925	0.049644	1.000000	662.295000
A	RoseTan	1.353000	50.000000	315.000000	0.099297	-0.681432	0.280044	0.556488	-0.004925	0.049644	1.000000	662.344000
A	RoseTan	1.420000	50.000000	315.000000	0.091979	-0.691838	0.257039	0.554171	0.003312	0.063606	1.000000	662.411000
A	RoseTan	1.476000	50.000000	315.000000	0.091979	-0.691838	0.257039	0.554171	0.003312	0.063606	1.000000	662.467000
A	RoseTan	1.534000	50.000000	315.000000	0.091979	-0.691838	0.257039	0.554171	0.003312	0.063606	1.000000	662.525000
A	RoseTan	1.592000	50.000000	315.000000	0.091979	-0.691838	0.257039	0.554171	0.003312	0.063606	1.000000	662.583000
A	RoseTan	1.647000	50.000000	315.000000	0.104212	-0.686399	0.237905	0.544495	0.009563	0.070231	1.000000	662.638000
A	RoseTan	1.704000	50.000000	315.000000	0.104212	-0.686399	0.237905	0.544495	0.009563	0.070231	1.000000	662.695000
A	RoseTan	1.762000	50.000000	315.000000	0.104212	-0.686399	0.237905	0.544495	0.009563	0.070231	1.000000	662.753000
A	RoseTan	1.822000	50.000000	315.000000	0.104212	-0.686399	0.237905	0.544495	0.009563	0.070231	1.000000	662.813000
A	RoseTan	1.875000	50.000000	315.000000	0.139724	-0.681083	0.265632	0.544404	-0.000986	0.083756	1.000000	662.866000
A	RoseTan	1.939000	50.000000	315.000000	0.139724	-0.681083	0.265632	0.544404	-0.000986	0.083756	1.000000	662.930000
A	RoseTan	2.000000	50.000000	315.000000	0.139724	-0.681083	0.265632	0.544404	-0.000986	0.083756	1.000000	662.991000
A	RoseTan	2.066000	50.000000	315.000000	0.139724	-0.681083	0.265632	0.544404	-0.000986	0.083756	1.000000	663.057000
A	RoseTan	2.124000	50.000000	315.000000	0.096662	-0.699697	0.283483	0.552515	0.007490	0.062276	1.000000	663.115000
A	RoseTan	2.182000	50.000000	315.000000	0.096662	-0.699697	0.283483	0.552515	0.007490	0.062276	1.000000	663.173000
A	RoseTan	2.234000	50.000000	315.000000	0.096662	-0.699697	0.283483	0.552515	0.007490	0.062276	1.000000	663.225000
A	RoseTan	2.278000	50.000000	315.000000	0.096662	-0.699697	0.283483	0.552515	0.007490	0.062276	1.000000	663.269000
A	RoseTan	2.333000	50.000000	315.000000	0.125948	-0.695383	0.264364	0.551515	0.010488	0.084971	1.000000	663.324000
A	RoseTan	2.400000	50.000000	315.000000	0.125948	-0.695383	0.264364	0.551515	0.010488	0.084971	1.000000	663.391000
A	RoseTan	2.467000	50.000000	315.000000	0.125948	-0.695383	0.264364	0.551515	0.010488	0.084971	1.000000	663.458000
A	RoseTan	-2.484000	0.000000	270.000000	0.466602	-0.047666	0.254817	0.568894	-0.070178	0.194026	1.000000	765.507000
A	RoseTan	-2.402000	0.000000	270.000000	0.416270	-0.089862	0.287647	0.559132	-0.078435	0.125659	1.000000	765.589000
A	RoseTan	-2.349000	0.000000	270.000000	0.416270	-0.089862	0.287647	0.559132	-0.078435	0.125659	1.000000	765.642000
A	RoseTan	-2.275000	0.000000	270.000000	0.416270	-0.089862	0.287647	0.559132	-0.078435	0.125659	1.000000	765.716000
A	RoseTan	-2.198000	0.000000	270.000000	0.501349	-0.198886	0.309942	0.633547	-0.099458	0.165419	1.000000	765.793000
A	RoseTan	-2.140000	0.000000	270.000000	0.501349	-0.198886	0.309942	0.633547	-0.099458	0.165419	1.000000	765.851000
A	RoseTan	-2.073000	0.000000	270.000000	0.501349	-0.198886	0.309942	0.633547	-0.099458	0.165419	1.000000	765.918000
A	RoseTan	-2.004000	0.000000	270.000000	0.501349	-0.198886	0.309942	0.633547	-0.099458	0.165419	1.000000	765.987000
A	RoseTan	-1.926000	0.000000	270.000000	0.521058	-0.258171	0.299478	0.653907	-0.091173	0.158407	1.000000	766.065000
A	RoseTan	-1.851000	0.000000	270.000000	0.521058	-0.258171	0.299478	0.653907	-0.091173	0.158407	1.000000	766.140000
A	RoseTan	-1.786000	0.000000	270.000000	0.521058	-0.258171	0.299478	0.653907	-0.091173	0.158407	1.000000	766.205000
A	RoseTan	-1.710000	0.000000	270.000000	0.452820	-0.180744	0.312372	0.661325	-0.094359	0.091863	1.000000	766.281000
A	RoseTan	-1.640000	0.000000	270.000000	0.452820	-0.180744	0.312372	0.661325	-0.094359	0.091863	1.000000	766.351000
A	RoseTan	-1.581000	0.000000	270.000000	0.452820	-0.180744	0.312372	0.661325	-0.094359	0.091863	1.000000	766.410000
A	RoseTan	-1.506000	0.000000	270.000000	0.569806	-0.145030	0.238086	0.621766	-0.092390	0.179397	1.000000	766.485000
A	RoseTan	-1.427000	0.000000	270.000000	0.569806	-0.145030	0.238086	0.621766	-0.092390	0.179397	1.000000	766.564000
A	RoseTan	-1.359000	0.000000	270.000000	0.569806	-0.145030	0.238086	0.621766	-0.092390	0.179397	1.000000	766.632000
A	RoseTan	-1.285000	0.000000	270.000000	0.509695	-0.136354	0.310450	0.654898	-0.062138	0.136803	1.000000	766.706000
A	RoseTan	-1.212000	0.000000	270.000000	0.509695	-0.136354	0.310450	0.654898	-0.062138	0.136803	1.000000	766.779000
A	RoseTan	-1.147000	0.000000	270.000000	0.509695	-0.136354	0.310450	0.654898	-0.062138	0.136803	1.000000	766.844000
A	RoseTan	-1.082000	0.000000	270.000000	0.544668	-0.268238	0.286599	0.676564	-0.101969	0.142727	1.000000	766.909000
A	RoseTan	-1.013000	0.000000	270.000000	0.544668	-0.268238	0.286599	0.676564	-0.101969	0.142727	1.000000	766.978000
A	RoseTan	-0.939000	0.000000	270.000000	0.544668	-0.268238	0.286599	0.676564	-0.101969	0.142727	1.000000	767.052000
A	RoseTan	-0.865000	0.000000	270.000000	0.522566	-0.209252	0.305266	0.651371	-0.104085	0.145171	1.000000	767.126000
A	RoseTan	-0.795000	0.000000	270.000000	0.522566	-0.209252	0.305266	0.651371	-0.104085	0.145171	1.000000	767.196000
A	RoseTan	-0.727000	0.000000	270.000000	0.522566	-0.209252	0.305266	0.651371	-0.104085	0.145171	1.000000	767.264000
A	RoseTan	-0.643000	0.000000	270.000000	0.533799	-0.090961	0.223397	0.588363	-0.115173	0.097349	1.000000	767.348000
A	RoseTan	-0.579000	0.000000	270.000000	0.533799	-0.090961	0.223397	0.588363	-0.115173	0.097349	1.000000	767.412000
A	RoseTan	-0.515000	0.000000	270.000000	0.533799	-0.090961	0.223397	0.588363	-0.115173	0.097349	1.000000	767.476000
A	RoseTan	-0.437000	0.000000	270.000000	0.535457	-0.202750	0.261489	0.677887	-0.077223	0.129258	1.000000	767.554000
A	RoseTan	-0.366000	0.000000	270.000000	0.535457	-0.202750	0.261489	0.677887	-0.077223	0.129258	1.000000	767.625000
A	RoseTan	-0.291000	0.000000	270.000000	0.535457	-0.202750	0.261489	0.677887	-0.077223	0.129258	1.000000	767.700000
A	RoseTan	-0.211000	0.000000	270.000000	0.545762	-0.165166	0.241932	0.655067	-0.055056	0.190518	1.000000	767.780000
A	RoseTan	-0.150000	0.000000	270.000000	0.545762	-0.165166	0.241932	0.655067	-0.055056	0.190518	1.000000	767.841000
A	RoseTan	-0.085000	0.000000	270.000000	0.545762	-0.165166	0.241932	0.655067	-0.055056	0.190518	1.000000	767.906000
A	RoseTan	-0.025000	0.000000	270.000000	0.545762	-0.165166	0.241932	0.655067	-0.055056	0.190518	1.000000	767.966000
A	RoseTan	0.050000	0.000000	270.000000	0.518956	-0.247192	0.302466	0.679297	-0.059529	0.211859	1.000000	768.041000
A	RoseTan	0.114000	0.000000	270.000000	0.518956	-0.247192	0.302466	0.679297	-0.059529	0.211859	1.000000	768.105000
A	RoseTan	0.192000	0.000000	270.000000	0.518956	-0.247192	0.302466	0.679297	-0.059529	0.211859	1.000000	768.183000
A	RoseTan	0.256000	0.000000	270.000000	0.510266	-0.206631	0.253637	0.626005	-0.084111	0.190360	1.000000	768.247000
A	RoseTan	0.340000	0.000000	270.000000	0.510266	-0.206631	0.253637	0.626005	-0.084111	0.190360	1.000000	768.331000
A	RoseTan	0.404000	0.000000	270.000000	0.510266	-0.206631	0.253637	0.626005	-0.084111	0.190360	1.000000	768.395000
A	RoseTan	0.462000	0.000000	270.000000	0.544118	-0.194250	0.281978	0.637857	-0.071012	0.227425	1.000000	768.453000
A	RoseTan	0.541000	0.000000	270.000000	0.544118	-0.194250	0.281978	0.637857	-0.071012	0.227425	1.000000	768.532000
A	RoseTan	0.607000	0.000000	270.000000	0.544118	-0.194250	0.281978	0.637857	-0.071012	0.227425	1.000000	768.598000
A	RoseTan	0.685000	0.000000	270.000000	0.537198	-0.118488	0.272803	0.607393	-0.077650	0.183608	1.000000	768.676000
A	RoseTan	0.757000	0.000000	270.000000	0.537198	-0.118488	0.272803	0.607393	-0.077650	0.183608	1.000000	768.748000
A	RoseTan	0.824000	0.000000	270.000000	0.537198	-0.118488	0.272803	0.607393	-0.077650	0.183608	1.000000	768.815000
A	RoseTan	0.892000	0.000000	270.000000	0.567908	-0.290891	0.313806	0.676347	-0.105512	0.199320	1.000000	768.883000
A	RoseTan	0.967000	0.000000	270.000000	0.567908	-0.290891	0.313806	0.676347	-0.105512	0.199320	1.000000	768.958000
A	RoseTan	1.025000	0.000000	270.000000	0.567908	-0.290891	0.313806	0.676347	-0.105512	0.199320	1.000000	769.016000
A	RoseTan	1.100000	0.000000	270.000000	0.454251	-0.169558	0.257424	0.607161	-0.091277	0.111107	1.000000	769.091000
A	RoseTan	1.171000	0.000000	270.000000	0.454251	-0.169558	0.257424	0.607161	-0.091277	0.111107	1.000000	769.162000
A	RoseTan	1.247000	0.000000	270.000000	0.454251	-0.169558	0.257424	0.607161	-0.091277	0.111107	1.000000	769.238000
A	RoseTan	1.324000	0.000000	270.000000	0.514434	-0.103970	0.261264	0.562178	-0.103016	0.138514	1.000000	769.315000
A	RoseTan	1.395000	0.000000	270.000000	0.514434	-0.103970	0.261264	0.562178	-0.103016	0.138514	1.000000	769.386000
A	RoseTan	1.462000	0.000000	270.000000	0.514434	-0.103970	0.261264	0.562178	-0.103016	0.138514	1.000000	769.453000
A	RoseTan	1.548000	0.000000	270.000000	0.524008	-0.184286	0.221796	0.594197	-0.070283	0.218609	1.000000	769.539000
A	RoseTan	1.608000	0.000000	270.000000	0.524008	-0.184286	0.221796	0.594197	-0.070283	0.218609	1.000000	769.599000
A	RoseTan	1.675000	0.000000	270.000000	0.524008	-0.184286	0.221796	0.594197	-0.070283	0.218609	1.000000	769.666000
A	RoseTan	1.752000	0.000000	270.000000	0.642052	-0.052689	0.254645	0.610992	-0.154635	0.157918	1.000000	769.743000
A	RoseTan	1.823000	0.000000	270.000000	0.642052	-0.052689	0.254645	0.610992	-0.154635	0.157918	1.000000	769.814000
A	RoseTan	1.899000	0.000000	270.000000	0.642052	-0.052689	0.254645	0.610992	-0.154635	0.157918	1.000000	769.890000
A	RoseTan	1.973000	0.000000	270.000000	0.454452	-0.031049	0.234084	0.569255	-0.092460	0.110370	1.000000	769.964000
A	RoseTan	2.041000	0.000000	270.000000	0.454452	-0.031049	0.234084	0.569255	-0.092460	0.110370	1.000000	770.032000
A	RoseTan	2.110000	0.000000	270.000000	0.454452	-0.031049	0.234084	0.569255	-0.092460	0.110370	1.000000	770.101000
A	RoseTan	2.176000	0.000000	270.000000	0.483109	-0.087864	0.347325	0.629163	-0.080935	0.174967	1.000000	770.167000
A	RoseTan	2.236000	0.000000	270.000000	0.483109	-0.087864	0.347325	0.629163	-0.080935	0.174967	1.000000	770.227000
A	RoseTan	2.308000	0.000000	270.000000	0.483109	-0.087864	0.347325	0.629163	-0.080935	0.174967	1.000000	770.299000
A	RoseTan	2.373000	0.000000	270.000000	0.483109	-0.087864	0.347325	0.629163	-0.080935	0.174967	1.000000	770.364000
A	RoseTan	2.449000	0.000000	270.000000	0.460496	-0.234845	0.300541	0.635842	-0.098838	0.130527	1.000000	770.440000
A	RoseTan	-2.450000	50.000000	270.000000	0.608456	-0.417859	0.367909	0.759048	-0.108339	0.318828	1.000000	812.541000
A	RoseTan	-2.408000	50.000000	270.000000	0.578976	-0.328631	0.381858	0.747888	-0.103343	0.288481	1.000000	812.583000
A	RoseTan	-2.351000	50.000000	270.000000	0.578976	-0.328631	0.381858	0.747888	-0.103343	0.288481	1.000000	812.640000
A	RoseTan	-2.292000	50.000000	270.000000	0.578976	-0.328631	0.381858	0.747888	-0.103343	0.288481	1.000000	812.699000
A	RoseTan	-2.243000	50.000000	270.000000	0.578976	-0.328631	0.381858	0.747888	-0.103343	0.288481	1.000000	812.748000
A	RoseTan	-2.181000	50.000000	270.000000	0.597555	-0.336584	0.357112	0.748497	-0.115730	0.285453	1.000000	812.810000
A	RoseTan	-2.125000	50.000000	270.000000	0.597555	-0.336584	0.357112	0.748497	-0.115730	0.285453	1.000000	812.866000
A	RoseTan	-2.074000	50.000000	270.000000	0.597555	-0.336584	0.357112	0.748497	-0.115730	0.285453	1.000000	812.917000
A	RoseTan	-2.008000	50.000000	270.000000	0.597555	-0.336584	0.357112	0.748497	-0.115730	0.285453	1.000000	812.983000
A	RoseTan	-1.968000	50.000000	270.000000	0.602523	-0.273538	0.329691	0.743191	-0.096913	0.284270	1.000000	813.023000
A	RoseTan	-1.892000	50.000000	270.000000	0.602523	-0.273538	0.329691	0.743191	-0.096913	0.284270	1.000000	813.099000
A	RoseTan	-1.843000	50.000000	270.000000	0.602523	-0.273538	0.329691	0.743191	-0.096913	0.284270	1.000000	813.148000
A	RoseTan	-1.783000	50.000000	270.000000	0.602523	-0.273538	0.329691	0.743191	-0.096913	0.284270	1.000000	813.208000
A	RoseTan	-1.731000	50.000000	270.000000	0.655356	-0.295400	0.299634	0.716472	-0.119694	0.350056	1.000000	813.260000
A	RoseTan	-1.667000	50.000000	270.000000	0.655356	-0.295400	0.299634	0.716472	-0.119694	0.350056	1.000000	813.324000
A	RoseTan	-1.612000	50.000000	270.000000	0.655356	-0.295400	0.299634	0.716472	-0.119694	0.350056	1.000000	813.379000
A	RoseTan	-1.560000	50.000000	270.000000	0.655356	-0.295400	0.299634	0.716472	-0.119694	0.350056	1.000000	813.431000
A	RoseTan	-1.500000	50.000000	270.000000	0.652794	-0.372877	0.340813	0.756983	-0.104607	0.366283	1.000000	813.491000
A	RoseTan	-1.441000	50.000000	270.000000	0.652794	-0.372877	0.340813	0.756983	-0.104607	0.366283	1.000000	813.550000
A	RoseTan	-1.394000	50.000000	270.000000	0.652794	-0.372877	0.340813	0.756983	-0.104607	0.366283	1.000000	813.597000
A	RoseTan	-1.332000	50.000000	270.000000	0.652794	-0.372877	0.340813	0.756983	-0.104607	0.366283	1.000000	813.659000
A	RoseTan	-1.279000	50.000000	270.000000	0.670060	-0.299800	0.310362	0.704890	-0.139398	0.306587	1.000000	813.712000
A	RoseTan	-1.232000	50.000000	270.000000	0.670060	-0.299800	0.310362	0.704890	-0.139398	0.306587	1.000000	813.759000
A	RoseTan	-1.174000	50.000000	270.000000	0.670060	-0.299800	0.310362	0.704890	-0.139398	0.306587	1.000000	813.817000
A	RoseTan	-1.122000	50.000000	270.000000	0.670060	-0.299800	0.310362	0.704890	-0.139398	0.306587	1.000000	813.869000
A	RoseTan	-1.052000	50.000000	270.000000	0.598050	-0.254903	0.311480	0.715196	-0.086619	0.319922	1.000000	813.939000
A	RoseTan	-0.993000	50.000000	270.000000	0.598050	-0.254903	0.311480	0.715196	-0.086619	0.319922	1.000000	813.998000
A	RoseTan	-0.946000	50.000000	270.000000	0.598050	-0.254903	0.311480	0.715196	-0.086619	0.319922	1.000000	814.045000
A	RoseTan	-0.883000	50.000000	270.000000	0.598050	-0.254903	0.311480	0.715196	-0.086619	0.319922	1.000000	814.108000
A	RoseTan	-0.795000	50.000000	270.000000	0.628376	-0.330244	0.353615	0.747388	-0.085912	0.335709	1.000000	814.196000
A	RoseTan	-0.760000	50.000000	270.000000	0.628376	-0.330244	0.353615	0.747388	-0.085912	0.335709	1.000000	814.231000
A	RoseTan	-0.703000	50.000000	270.000000	0.628376	-0.330244	0.353615	0.747388	-0.085912	0.335709	1.000000	814.288000
A	RoseTan	-0.646000	50.000000	270.000000	0.628376	-0.330244	0.353615	0.747388	-0.085912	0.335709	1.000000	814.345000
A	RoseTan	-0.583000	50.000000	270.000000	0.655529	-0.319615	0.334116	0.728667	-0.116181	0.350568	1.000000	814.408000
A	RoseTan	-0.535000	50.000000	270.000000	0.655529	-0.319615	0.334116	0.728667	-0.116181	0.350568	1.000000	814.456000
A	RoseTan	-0.486000	50.000000	270.000000	0.655529	-0.319615	0.334116	0.728667	-0.116181	0.350568	1.000000	814.505000
A	RoseTan	-0.430000	50.000000	270.000000	0.655529	-0.319615	0.334116	0.728667	-0.116181	0.350568	1.000000	814.561000
A	RoseTan	-0.366000	50.000000	270.000000	0.653345	-0.253182	0.329108	0.713787	-0.121398	0.289120	1.000000	814.625000
A	RoseTan	-0.314000	50.000000	270.000000	0.653345	-0.253182	0.329108	0.713787	-0.121398	0.289120	1.000000	814.677000
A	RoseTan	-0.249000	50.000000	270.000000	0.653345	-0.253182	0.329108	0.713787	-0.121398	0.289120	1.000000	814.742000
A	RoseTan	-0.204000	50.000000	270.000000	0.653345	-0.253182	0.329108	0.713787	-0.121398	0.289120	1.000000	814.787000
A	RoseTan	-0.141000	50.000000	270.000000	0.579554	-0.249887	0.323945	0.703003	-0.132516	0.256570	1.000000	814.850000
A	RoseTan	-0.083000	50.000000	270.000000	0.579554	-0.249887	0.323945	0.703003	-0.132516	0.256570	1.000000	814.908000
A	RoseTan	-0.029000	50.000000	270.000000	0.579554	-0.249887	0.323945	0.703003	-0.132516	0.256570	1.000000	814.962000
A	RoseTan	0.031000	50.000000	270.000000	0.579554	-0.249887	0.323945	0.703003	-0.132516	0.256570	1.000000	815.022000
A	RoseTan	0.091000	50.000000	270.000000	0.611576	-0.309698	0.322281	0.721574	-0.115999	0.309751	1.000000	815.082000
A	RoseTan	0.141000	50.000000	270.000000	0.611576	-0.309698	0.322281	0.721574	-0.115999	0.309751	1.000000	815.132000
A	RoseTan	0.202000	50.000000	270.000000	0.611576	-0.309698	0.322281	0.721574	-0.115999	0.309751	1.000000	815.193000
A	RoseTan	0.253000	50.000000	270.000000	0.611576	-0.309698	0.322281	0.721574	-0.115999	0.309751	1.000000	815.244000
A	RoseTan	0.313000	50.000000	270.000000	0.652496	-0.341388	0.307851	0.725747	-0.122555	0.297118	1.000000	815.304000
A	RoseTan	0.368000	50.000000	270.000000	0.652496	-0.341388	0.307851	0.725747	-0.122555	0.297118	1.000000	815.359000
A	RoseTan	0.422000	50.000000	270.000000	0.652496	-0.341388	0.307851	0.725747	-0.122555	0.297118	1.000000	815.413000
A	RoseTan	0.476000	50.000000	270.000000	0.652496	-0.341388	0.307851	0.725747	-0.122555	0.297118	1.000000	815.467000
A	RoseTan	0.542000	50.000000	270.000000	0.546968	-0.340716	0.377003	0.726424	-0.111650	0.267496	1.000000	815.533000
A	RoseTan	0.592000	50.000000	270.000000	0.546968	-0.340716	0.377003	0.726424	-0.111650	0.267496	1.000000	815.583000
A	RoseTan	0.668000	50.000000	270.000000	0.546968	-0.340716	0.377003	0.726424	-0.111650	0.267496	1.000000	815.659000
A	RoseTan	0.707000	50.000000	270.000000	0.546968	-0.340716	0.377003	0.726424	-0.111650	0.267496	1.000000	815.698000
A	RoseTan	0.773000	50.000000	270.000000	0.576683	-0.282288	0.335050	0.718552	-0.106698	0.256407	1.000000	815.764000
A	RoseTan	0.831000	50.000000	270.000000	0.576683	-0.282288	0.335050	0.718552	-0.106698	0.256407	1.000000	815.822000
A	RoseTan	0.885000	50.000000	270.000000	0.576683	-0.282288	0.335050	0.718552	-0.106698	0.256407	1.000000	815.876000
A	RoseTan	0.942000	50.000000	270.000000	0.576683	-0.282288	0.335050	0.718552	-0.106698	0.256407	1.000000	815.933000
A	RoseTan	1.001000	50.000000	270.000000	0.615397	-0.366387	0.324807	0.745743	-0.089262	0.297876	1.000000	815.992000
A	RoseTan	1.051000	50.000000	270.000000	0.615397	-0.366387	0.324807	0.745743	-0.089262	0.297876	1.000000	816.042000
A	RoseTan	1.108000	50.000000	270.000000	0.615397	-0.366387	0.324807	0.745743	-0.089262	0.297876	1.000000	816.099000
A	RoseTan	1.168000	50.000000	270.000000	0.615397	-0.366387	0.324807	0.745743	-0.089262	0.297876	1.000000	816.159000
A	RoseTan	1.231000	50.000000	270.000000	0.628863	-0.284695	0.331282	0.709173	-0.133554	0.244346	1.000000	816.222000
A	RoseTan	1.286000	50.000000	270.000000	0.628863	-0.284695	0.331282	0.709173	-0.133554	0.244346	1.000000	816.277000
A	RoseTan	1.338000	50.000000	270.000000	0.628863	-0.284695	0.331282	0.709173	-0.133554	0.244346	1.000000	816.329000
A	RoseTan	1.396000	50.000000	270.000000	0.628863	-0.284695	0.331282	0.709173	-0.133554	0.244346	1.000000	816.387000
A	RoseTan	1.474000	50.000000	270.000000	0.609119	-0.352880	0.357214	0.744905	-0.120160	0.268400	1.000000	816.465000
A	RoseTan	1.532000	50.000000	270.000000	0.609119	-0.352880	0.357214	0.744905	-0.120160	0.268400	1.000000	816.523000
A	RoseTan	1.610000	50.000000	270.000000	0.609119	-0.352880	0.357214	0.744905	-0.120160	0.268400	1.000000	816.601000
A	RoseTan	1.658000	50.000000	270.000000	0.609119	-0.352880	0.357214	0.744905	-0.120160	0.268400	1.000000	816.649000
A	RoseTan	1.724000	50.000000	270.000000	0.638625	-0.259508	0.310822	0.715279	-0.108426	0.287160	1.000000	816.715000
A	RoseTan	1.800000	50.000000	270.000000	0.638625	-0.259508	0.310822	0.715279	-0.108426	0.287160	1.000000	816.791000
A	RoseTan	1.856000	50.000000	270.000000	0.638625	-0.259508	0.310822	0.715279	-0.108426	0.287160	1.000000	816.847000
A	RoseTan	1.906000	50.000000	270.000000	0.638625	-0.259508	0.310822	0.715279	-0.108426	0.287160	1.000000	816.897000
A	RoseTan	1.966000	50.000000	270.000000	0.604324	-0.364587	0.362023	0.752248	-0.089595	0.347983	1.000000	816.957000
A	RoseTan	2.005000	50.000000	270.000000	0.604324	-0.364587	0.362023	0.752248	-0.089595	0.347983	1.000000	816.996000
A	RoseTan	2.065000	50.000000	270.000000	0.604324	-0.364587	0.362023	0.752248	-0.089595	0.347983	1.000000	817.056000
A	RoseTan	2.119000	50.000000	270.000000	0.604324	-0.364587	0.362023	0.752248	-0.089595	0.347983	1.000000	817.110000
A	RoseTan	2.174000	50.000000	270.000000	0.644652	-0.337608	0.332575	0.727846	-0.142233	0.277250	1.000000	817.165000
A	RoseTan	2.231000	50.000000	270.000000	0.644652	-0.337608	0.332575	0.727846	-0.142233	0.277250	1.000000	817.222000
A	RoseTan	2.285000	50.000000	270.000000	0.644652	-0.337608	0.332575	0.727846	-0.142233	0.277250	1.000000	817.276000
A	RoseTan	2.342000	50.000000	270.000000	0.644652	-0.337608	0.332575	0.727846	-0.142233	0.277250	1.000000	817.333000
A	RoseTan	2.400000	50.000000	270.000000	0.680118	-0.267601	0.309884	0.729626	-0.109291	0.358504	1.000000	817.391000
A	RoseTan	2.454000	50.000000	270.000000	0.680118	-0.267601	0.309884	0.729626	-0.109291	0.358504	1.000000	817.445000
A	RoseTan	-2.441000	0.000000	0.000000	0.096144	0.015102	-0.019792	0.024719	-0.023067	0.021908	1.000000	956.550000
A	RoseTan	-2.373000	0.000000	0.000000	0.096144	0.015102	-0.019792	0.024719	-0.023067	0.021908	1.000000	956.618000
A	RoseTan	-2.312000	0.000000	0.000000	0.096144	0.015102	-0.019792	0.024719	-0.023067	0.021908	1.000000	956.679000
A	RoseTan	-2.249000	0.000000	0.000000	0.096144	0.015102	-0.019792	0.024719	-0.023067	0.021908	1.000000	956.742000
A	RoseTan	-2.183000	0.000000	0.000000	0.082522	0.087349	-0.086134	-0.001470	-0.031559	-0.003750	1.000000	956.808000
A	RoseTan	-2.099000	0.000000	0.000000	0.082522	0.087349	-0.086134	-0.001470	-0.031559	-0.003750	1.000000	956.892000
A	RoseTan	-2.035000	0.000000	0.000000	0.082522	0.087349	-0.086134	-0.001470	-0.031559	-0.003750	1.000000	956.956000
A	RoseTan	-1.981000	0.000000	0.000000	0.080776	0.081065	-0.055696	-0.001725	-0.039260	0.012329	1.000000	957.010000
A	RoseTan	-1.913000	0.000000	0.000000	0.080776	0.081065	-0.055696	-0.001725	-0.039260	0.012329	1.000000	957.078000
A	RoseTan	-1.848000	0.000000	0.000000	0.080776	0.081065	-0.055696	-0.001725	-0.039260	0.012329	1.000000	957.143000
A	RoseTan	-1.774000	0.000000	0.000000	0.061313	0.079351	-0.069470	0.008133	-0.040596	-0.037008	1.000000	957.217000
A	RoseTan	-1.717000	0.000000	0.000000	0.061313	0.079351	-0.069470	0.008133	-0.040596	-0.037008	1.000000	957.274000
A	RoseTan	-1.630000	0.000000	0.000000	0.061313	0.079351	-0.069470	0.008133	-0.040596	-0.037008	1.000000	957.361000
A	RoseTan	-1.581000	0.000000	0.000000	0.061313	0.079351	-0.069470	0.008133	-0.040596	-0.037008	1.000000	957.410000
A	RoseTan	-1.512000	0.000000	0.000000	0.059454	0.032686	-0.051377	-0.002477	-0.038776	-0.003633	1.000000	957.479000
A	RoseTan	-1.441000	0.000000	0.000000	0.059454	0.032686	-0.051377	-0.002477	-0.038776	-0.003633	1.000000	957.550000
A	RoseTan	-1.383000	0.000000	0.000000	0.059454	0.032686	-0.051377	-0.002477	-0.038776	-0.003633	1.000000	957.608000
A	RoseTan	-1.311000	0.000000	0.000000	0.059454	0.032686	-0.051377	-0.002477	-0.038776	-0.003633	1.000000	957.680000
A	RoseTan	-1.247000	0.000000	0.000000	0.035372	-0.001207	-0.028371	0.036073	-0.030706	-0.028351	1.000000	957.744000
A	RoseTan	-1.180000	0.000000	0.000000	0.035372	-0.001207	-0.028371	0.036073	-0.030706	-0.028351	1.000000	957.811000
A	RoseTan	-1.117000	0.000000	0.000000	0.035372	-0.001207	-0.028371	0.036073	-0.030706	-0.028351	1.000000	957.874000
A	RoseTan	-1.045000	0.000000	0.000000	0.098387	0.055550	-0.054731	-0.015971	-0.026844	0.023119	1.000000	957.946000
A	RoseTan	-0.977000	0.000000	0.000000	0.098387	0.055550	-0.054731	-0.015971	-0.026844	0.023119	1.000000	958.014000
A	RoseTan	-0.917000	0.000000	0.000000	0.098387	0.055550	-0.054731	-0.015971	-0.026844	0.023119	1.000000	958.074000
A	RoseTan	-0.850000	0.000000	0.000000	0.098387	0.055550	-0.054731	-0.015971	-0.026844	0.023119	1.000000	958.141000
A	RoseTan	-0.778000	0.000000	0.000000	0.127989	0.084695	-0.074373	-0.020264	-0.047648	0.018976	1.000000	958.213000
A	RoseTan	-0.715000	0.000000	0.000000	0.127989	0.084695	-0.074373	-0.020264	-0.047648	0.018976	1.000000	958.276000
A	RoseTan	-0.651000	0.000000	0.000000	0.127989	0.084695	-0.074373	-0.020264	-0.047648	0.018976	1.000000	958.340000
A	RoseTan	-0.583000	0.000000	0.000000	0.127989	0.084695	-0.074373	-0.020264	-0.047648	0.018976	1.000000	958.408000
A	RoseTan	-0.511000	0.000000	0.000000	0.051885	-0.010432	-0.043055	0.033087	-0.028520	-0.030071	1.000000	958.480000
A	RoseTan	-0.446000	0.000000	0.000000	0.051885	-0.010432	-0.043055	0.033087	-0.028520	-0.030071	1.000000	958.545000
A	RoseTan	-0.383000	0.000000	0.000000	0.051885	-0.010432	-0.043055	0.033087	-0.028520	-0.030071	1.000000	958.608000
A	RoseTan	-0.318000	0.000000	0.000000	0.051885	-0.010432	-0.043055	0.033087	-0.028520	-0.030071	1.000000	958.673000
A	RoseTan	-0.253000	0.000000	0.000000	0.052109	-0.005376	-0.052540	0.017032	-0.024110	0.010692	1.000000	958.738000
A	RoseTan	-0.185000	0.000000	0.000000	0.052109	-0.005376	-0.052540	0.017032	-0.024110	0.010692	1.000000	958.806000
A	RoseTan	-0.116000	0.000000	0.000000	0.052109	-0.005376	-0.052540	0.017032	-0.024110	0.010692	1.000000	958.875000
A	RoseTan	-0.054000	0.000000	0.000000	0.052109	-0.005376	-0.052540	0.017032	-0.024110	0.010692	1.000000	958.937000
A	RoseTan	0.015000	0.000000	0.000000	0.081970	0.004235	-0.026028	0.027444	-0.021377	0.002745	1.000000	959.006000
A	RoseTan	0.079000	0.000000	0.000000	0.081970	0.004235	-0.026028	0.027444	-0.021377	0.002745	1.000000	959.070000
A	RoseTan	0.149000	0.000000	0.000000	0.081970	0.004235	-0.026028	0.027444	-0.021377	0.002745	1.000000	959.140000
A	RoseTan	0.209000	0.000000	0.000000	0.081970	0.004235	-0.026028	0.027444	-0.021377	0.002745	1.000000	959.200000
A	RoseTan	0.284000	0.000000	0.000000	0.090271	0.013140	-0.052862	0.023144	-0.031590	0.007503	1.000000	959.275000
A	RoseTan	0.361000	0.000000	0.000000	0.090271	0.013140	-0.052862	0.023144	-0.031590	0.007503	1.000000	959.352000
A	RoseTan	0.418000	0.000000	0.000000	0.090271	0.013140	-0.052862	0.023144	-0.031590	0.007503	1.000000	959.409000
A	RoseTan	0.490000	0.000000	0.000000	0.066851	0.023715	-0.026946	-0.004637	-0.017176	0.025386	1.000000	959.481000
A	RoseTan	0.549000	0.000000	0.000000	0.066851	0.023715	-0.026946	-0.004637	-0.017176	0.025386	1.000000	959.540000
A	RoseTan	0.612000	0.000000	0.000000	0.066851	0.023715	-0.026946	-0.004637	-0.017176	0.025386	1.000000	959.603000
A	RoseTan	0.669000	0.000000	0.000000	0.066851	0.023715	-0.026946	-0.004637	-0.017176	0.025386	1.000000	959.660000
A	RoseTan	0.744000	0.000000	0.000000	0.072698	0.073482	-0.049148	-0.006938	-0.038617	-0.012015	1.000000	959.735000
A	RoseTan	0.809000	0.000000	0.000000	0.072698	0.073482	-0.049148	-0.006938	-0.038617	-0.012015	1.000000	959.800000
A	RoseTan	0.873000	0.000000	0.000000	0.072698	0.073482	-0.049148	-0.006938	-0.038617	-0.012015	1.000000	959.864000
A	RoseTan	0.934000	0.000000	0.000000	0.072698	0.073482	-0.049148	-0.006938	-0.038617	-0.012015	1.000000	959.925000
A	RoseTan	1.002000	0.000000	0.000000	0.079975	0.016087	-0.019379	0.018035	-0.020101	0.001091	1.000000	959.993000
A	RoseTan	1.071000	0.000000	0.000000	0.079975	0.016087	-0.019379	0.018035	-0.020101	0.001091	1.000000	960.062000
A	RoseTan	1.133000	0.000000	0.000000	0.079975	0.016087	-0.019379	0.018035	-0.020101	0.001091	1.000000	960.124000
A	RoseTan	1.197000	0.000000	0.000000	0.079975	0.016087	-0.019379	0.018035	-0.020101	0.001091	1.000000	960.188000
A	RoseTan	1.261000	0.000000	0.000000	0.048473	0.005452	-0.027226	0.018215	-0.026827	-0.021140	1.000000	960.252000
A	RoseTan	1.326000	0.000000	0.000000	0.048473	0.005452	-0.027226	0.018215	-0.026827	-0.021140	1.000000	960.317000
A	RoseTan	1.394000	0.000000	0.000000	0.048473	0.005452	-0.027226	0.018215	-0.026827	-0.021140	1.000000	960.385000
A	RoseTan	1.462000	0.000000	0.000000	0.048473	0.005452	-0.027226	0.018215	-0.026827	-0.021140	1.000000	960.453000
A	RoseTan	1.527000	0.000000	0.000000	0.115273	0.085669	-0.060538	-0.006494	-0.034147	0.000960	1.000000	960.518000
A	RoseTan	1.591000	0.000000	0.000000	0.115273	0.085669	-0.060538	-0.006494	-0.034147	0.000960	1.000000	960.582000
A	RoseTan	1.652000	0.000000	0.000000	0.115273	0.085669	-0.060538	-0.006494	-0.034147	0.000960	1.000000	960.643000
A	RoseTan	1.718000	0.000000	0.000000	0.115273	0.085669	-0.060538	-0.006494	-0.034147	0.000960	1.000000	960.709000
A	RoseTan	1.786000	0.000000	0.000000	0.090114	0.005952	-0.036255	0.010456	-0.016802	0.006066	1.000000	960.777000
A	RoseTan	1.864000	0.000000	0.000000	0.090114	0.005952	-0.036255	0.010456	-0.016802	0.006066	1.000000	960.855000
A	RoseTan	1.925000	0.000000	0.000000	0.090114	0.005952	-0.036255	0.010456	-0.016802	0.006066	1.000000	960.916000
A	RoseTan	2.013000	0.000000	0.000000	0.102198	0.061143	-0.038130	-0.007580	-0.033105	0.001321	1.000000	961.004000
A	RoseTan	2.063000	0.000000	0.000000	0.102198	0.061143	-0.038130	-0.007580	-0.033105	0.001321	1.000000	961.054000
A	RoseTan	2.125000	0.000000	0.000000	0.102198	0.061143	-0.038130	-0.007580	-0.033105	0.001321	1.000000	961.116000
A	RoseTan	2.193000	0.000000	0.000000	0.102198	0.061143	-0.038130	-0.007580	-0.033105	0.001321	1.000000	961.184000
A	RoseTan	2.261000	0.000000	0.000000	0.057355	0.021497	-0.029338	0.011349	-0.022587	-0.000924	1.000000	961.252000
A	RoseTan	2.327000	0.000000	0.000000	0.057355	0.021497	-0.029338	0.011349	-0.022587	-0.000924	1.000000	961.318000
A	RoseTan	2.399000	0.000000	0.000000	0.057355	0.021497	-0.029338	0.011349	-0.022587	-0.000924	1.000000	961.390000
A	RoseTan	2.463000	0.000000	0.000000	0.074086	-0.003956	-0.028660	0.009364	-0.021044	0.017692	1.000000	961.454000
A	LtBrown	-2.448000	0.000000	0.000000	0.090858	-0.034776	0.029495	0.022271	-0.013623	0.025753	1.000000	2.506000
A	LtBrown	-2.383000	0.000000	0.000000	0.090858	-0.034776	0.029495	0.022271	-0.013623	0.025753	1.000000	2.571000
A	LtBrown	-2.314000	0.000000	0.000000	0.090858	-0.034776	0.029495	0.022271	-0.013623	0.025753	1.000000	2.640000
A	LtBrown	-2.238000	0.000000	0.000000	0.045206	-0.058295	0.068826	0.017168	-0.002743	0.024603	1.000000	2.716000
A	LtBrown	-2.173000	0.000000	0.000000	0.045206	-0.058295	0.068826	0.017168	-0.002743	0.024603	1.000000	2.781000
A	LtBrown	-2.101000	0.000000	0.000000	0.045206	-0.058295	0.068826	0.017168	-0.002743	0.024603	1.000000	2.853000
A	LtBrown	-2.038000	0.000000	0.000000	0.045206	-0.058295	0.068826	0.017168	-0.002743	0.024603	1.000000	2.916000
A	LtBrown	-1.956000	0.000000	0.000000	0.051136	-0.046879	0.041398	0.014720	-0.005598	0.010185	1.000000	2.998000
A	LtBrown	-1.890000	0.000000	0.000000	0.051136	-0.046879	0.041398	0.014720	-0.005598	0.010185	1.000000	3.064000
A	LtBrown	-1.822000	0.000000	0.000000	0.051136	-0.046879	0.041398	0.014720	-0.005598	0.010185	1.000000	3.132000
A	LtBrown	-1.751000	0.000000	0.000000	0.100091	-0.084454	0.102863	0.032622	-0.003848	0.035283	1.000000	3.203000
A	LtBrown	-1.681000	0.000000	0.000000	0.100091	-0.084454	0.102863	0.032622	-0.003848	0.035283	1.000000	3.273000
A	LtBrown	-1.608000	0.000000	0.000000	0.100091	-0.084454	0.102863	0.032622	-0.003848	0.035283	1.000000	3.346000
A	LtBrown	-1.547000	0.000000	0.000000	0.102512	-0.045206	0.102244	0.029650	-0.009208	0.034903	1.000000	3.407000
A	LtBrown	-1.456000	0.000000	0.000000	0.102512	-0.045206	0.102244	0.029650	-0.009208	0.034903	1.000000	3.498000
A	LtBrown	-1.406000	0.000000	0.000000	0.102512	-0.045206	0.102244	0.029650	-0.009208	0.034903	1.000000	3.548000
A	LtBrown	-1.335000	0.000000	0.000000	0.061518	0.011660	0.036681	0.006465	-0.014603	0.027522	1.000000	3.619000
A	LtBrown	-1.268000	0.000000	0.000000	0.061518	0.011660	0.036681	0.006465	-0.014603	0.027522	1.000000	3.686000
A	LtBrown	-1.193000	0.000000	0.000000	0.061518	0.011660	0.036681	0.006465	-0.014603	0.027522	1.000000	3.761000
A	LtBrown	-1.121000	0.000000	0.000000	0.048116	0.063115	0.004815	-0.030267	-0.006865	0.033480	1.000000	3.833000
A	LtBrown	-1.067000	0.000000	0.000000	0.048116	0.063115	0.004815	-0.030267	-0.006865	0.033480	1.000000	3.887000
A	LtBrown	-0.988000	0.000000	0.000000	0.048116	0.063115	0.004815	-0.030267	-0.006865	0.033480	1.000000	3.966000
A	LtBrown	-0.929000	0.000000	0.000000	0.048116	0.063115	0.004815	-0.030267	-0.006865	0.033480	1.000000	4.025000
A	LtBrown	-0.855000	0.000000	0.000000	0.045385	0.009619	0.046069	-0.012245	0.006431	0.037160	1.000000	4.099000
A	LtBrown	-0.785000	0.000000	0.000000	0.045385	0.009619	0.046069	-0.012245	0.006431	0.037160	1.000000	4.169000
A	LtBrown	-0.721000	0.000000	0.000000	0.045385	0.009619	0.046069	-0.012245	0.006431	0.037160	1.000000	4.233000
A	LtBrown	-0.642000	0.000000	0.000000	0.074995	0.010879	0.041900	-0.010355	-0.013259	0.042050	1.000000	4.312000
A	LtBrown	-0.576000	0.000000	0.000000	0.074995	0.010879	0.041900	-0.010355	-0.013259	0.042050	1.000000	4.378000
A	LtBrown	-0.505000	0.000000	0.000000	0.074995	0.010879	0.041900	-0.010355	-0.013259	0.042050	1.000000	4.449000
A	LtBrown	-0.433000	0.000000	0.000000	0.026444	0.000598	0.058926	0.001730	0.000284	0.021892	1.000000	4.521000
A	LtBrown	-0.369000	0.000000	0.000000	0.026444	0.000598	0.058926	0.001730	0.000284	0.021892	1.000000	4.585000
A	LtBrown	-0.300000	0.000000	0.000000	0.026444	0.000598	0.058926	0.001730	0.000284	0.021892	1.000000	4.654000
A	LtBrown	-0.233000	0.000000	0.000000	0.026444	0.000598	0.058926	0.001730	0.000284	0.021892	1.000000	4.721000
A	LtBrown	-0.144000	0.000000	0.000000	0.067749	0.036654	0.014470	-0.007759	-0.016915	0.017558	1.000000	4.810000
A	LtBrown	-0.082000	0.000000	0.000000	0.067749	0.036654	0.014470	-0.007759	-0.016915	0.017558	1.000000	4.872000
A	LtBrown	-0.018000	0.000000	0.000000	0.067749	0.036654	0.014470	-0.007759	-0.016915	0.017558	1.000000	4.936000
A	LtBrown	0.055000	0.000000	0.000000	0.067749	0.036654	0.014470	-0.007759	-0.016915	0.017558	1.000000	5.009000
A	LtBrown	0.125000	0.000000	0.000000	0.051984	-0.029262	0.055616	0.012201	0.004372	0.039122	1.000000	5.079000
A	LtBrown	0.185000	0.000000	0.000000	0.051984	-0.029262	0.055616	0.012201	0.004372	0.039122	1.000000	5.139000
A	LtBrown	0.260000	0.000000	0.000000	0.051984	-0.029262	0.055616	0.012201	0.004372	0.039122	1.000000	5.214000
A	LtBrown	0.330000	0.000000	0.000000	0.041881	0.005979	0.026365	-0.008645	-0.003614	0.040460	1.000000	5.284000
A	LtBrown	0.398000	0.000000	0.000000	0.041881	0.005979	0.026365	-0.008645	-0.003614	0.040460	1.000000	5.352000
A	LtBrown	0.464000	0.000000	0.000000	0.041881	0.005979	0.026365	-0.008645	-0.003614	0.040460	1.000000	5.418000
A	LtBrown	0.527000	0.000000	0.000000	0.041881	0.005979	0.026365	-0.008645	-0.003614	0.040460	1.000000	5.481000
A	LtBrown	0.598000	0.000000	0.000000	0.039465	-0.005654	0.037895	0.007250	0.003040	0.021589	1.000000	5.552000
A	LtBrown	0.667000	0.000000	0.000000	0.039465	-0.005654	0.037895	0.007250	0.003040	0.021589	1.000000	5.621000
A	LtBrown	0.739000	0.000000	0.000000	0.039465	-0.005654	0.037895	0.007250	0.003040	0.021589	1.000000	5.693000
A	LtBrown	0.807000	0.000000	0.000000	0.048710	0.007102	0.037118	-0.008451	0.001271	0.037330	1.000000	5.761000
A	LtBrown	0.882000	0.000000	0.000000	0.048710	0.007102	0.037118	-0.008451	0.001271	0.037330	1.000000	5.836000
A	LtBrown	0.942000	0.000000	0.000000	0.048710	0.007102	0.037118	-0.008451	0.001271	0.037330	1.000000	5.896000
A	LtBrown	1.013000	0.000000	0.000000	0.056053	-0.017489	0.033334	-0.001296	-0.004021	0.023197	1.000000	5.967000
A	LtBrown	1.079000	0.000000	0.000000	0.056053	-0.017489	0.033334	-0.001296	-0.004021	0.023197	1.000000	6.033000
A	LtBrown	1.146000	0.000000	0.000000	0.056053	-0.017489	0.033334	-0.001296	-0.004021	0.023197	1.000000	6.100000
A	LtBrown	1.226000	0.000000	0.000000	0.045478	-0.011273	0.041047	-0.003972	-0.001425	0.033808	1.000000	6.180000
A	LtBrown	1.285000	0.000000	0.000000	0.045478	-0.011273	0.041047	-0.003972	-0.001425	0.033808	1.000000	6.239000
A	LtBrown	1.360000	0.000000	0.000000	0.045478	-0.011273	0.041047	-0.003972	-0.001425	0.033808	1.000000	6.314000
A	LtBrown	1.428000	0.000000	0.000000	0.034836	-0.053670	0.049916	0.016850	0.003357	0.031023	1.000000	6.382000
A	LtBrown	1.504000	0.000000	0.000000	0.034836	-0.053670	0.049916	0.016850	0.003357	0.031023	1.000000	6.458000
A	LtBrown	1.578000	0.000000	0.000000	0.034836	-0.053670	0.049916	0.016850	0.003357	0.031023	1.000000	6.532000
A	LtBrown	1.646000	0.000000	0.000000	0.018144	-0.096281	0.109248	0.040471	0.002474	0.012486	1.000000	6.600000
A	LtBrown	1.714000	0.000000	0.000000	0.018144	-0.096281	0.109248	0.040471	0.002474	0.012486	1.000000	6.668000
A	LtBrown	1.774000	0.000000	0.000000	0.018144	-0.096281	0.109248	0.040471	0.002474	0.012486	1.000000	6.728000
A	LtBrown	1.851000	0.000000	0.000000	0.046074	-0.062988	0.089344	0.023315	0.004750	0.026185	1.000000	6.805000
A	LtBrown	1.920000	0.000000	0.000000	0.046074	-0.062988	0.089344	0.023315	0.004750	0.026185	1.000000	6.874000
A	LtBrown	1.988000	0.000000	0.000000	0.046074	-0.062988	0.089344	0.023315	0.004750	0.026185	1.000000	6.942000
A	LtBrown	2.059000	0.000000	0.000000	0.075732	-0.022430	0.036510	-0.002644	-0.008063	0.025030	1.000000	7.013000
A	LtBrown	2.130000	0.000000	0.000000	0.075732	-0.022430	0.036510	-0.002644	-0.008063	0.025030	1.000000	7.084000
A	LtBrown	2.202000	0.000000	0.000000	0.075732	-0.022430	0.036510	-0.002644	-0.008063	0.025030	1.000000	7.156000
A	LtBrown	2.261000	0.000000	0.000000	0.049515	-0.022598	0.030400	-0.001555	0.006273	0.048033	1.000000	7.215000
A	LtBrown	2.330000	0.000000	0.000000	0.049515	-0.022598	0.030400	-0.001555	0.006273	0.048033	1.000000	7.284000
A	LtBrown	2.397000	0.000000	0.000000	0.049515	-0.022598	0.030400	-0.001555	0.006273	0.048033	1.000000	7.351000
A	LtBrown	2.465000	0.000000	0.000000	0.038163	0.009487	0.038420	-0.015790	0.003228	0.029380	1.000000	7.419000
A	LtBrown	-2.461000	50.000000	0.000000	-0.028774	-0.108220	0.167219	0.051180	0.096156	0.102781	1.000000	58.993000
A	LtBrown	-2.414000	50.000000	0.000000	-0.028774	-0.108220	0.167219	0.051180	0.096156	0.102781	1.000000	59.040000
A	LtBrown	-2.359000	50.000000	0.000000	-0.028774	-0.108220	0.167219	0.051180	0.096156	0.102781	1.000000	59.095000
A	LtBrown	-2.310000	50.000000	0.000000	-0.007278	-0.086879	0.155402	0.028766	0.094102	0.124611	1.000000	59.144000
A	LtBrown	-2.260000	50.000000	0.000000	-0.007278	-0.086879	0.155402	0.028766	0.094102	0.124611	1.000000	59.194000
A	LtBrown	-2.207000	50.000000	0.000000	-0.007278	-0.086879	0.155402	0.028766	0.094102	0.124611	1.000000	59.247000
A	LtBrown	-2.154000	50.000000	0.000000	-0.007278	-0.086879	0.155402	0.028766	0.094102	0.124611	1.000000	59.300000
A	LtBrown	-2.105000	50.000000	0.000000	0.006850	-0.036507	0.176165	0.027512	0.081092	0.097351	1.000000	59.349000
A	LtBrown	-2.053000	50.000000	0.000000	0.006850	-0.036507	0.176165	0.027512	0.081092	0.097351	1.000000	59.401000
A	LtBrown	-1.999000	50.000000	0.000000	0.006850	-0.036507	0.176165	0.027512	0.081092	0.097351	1.000000	59.455000
A	LtBrown	-1.950000	50.000000	0.000000	0.006850	-0.036507	0.176165	0.027512	0.081092	0.097351	1.000000	59.504000
A	LtBrown	-1.895000	50.000000	0.000000	-0.036711	-0.107021	0.171353	0.059330	0.095893	0.108210	1.000000	59.559000
A	LtBrown	-1.845000	50.000000	0.000000	-0.036711	-0.107021	0.171353	0.059330	0.095893	0.108210	1.000000	59.609000
A	LtBrown	-1.792000	50.000000	0.000000	-0.036711	-0.107021	0.171353	0.059330	0.095893	0.108210	1.000000	59.662000
A	LtBrown	-1.743000	50.000000	0.000000	-0.036711	-0.107021	0.171353	0.059330	0.095893	0.108210	1.000000	59.711000
A	LtBrown	-1.692000	50.000000	0.000000	-0.000823	-0.133983	0.146609	0.050062	0.082813	0.134095	1.000000	59.762000
A	LtBrown	-1.639000	50.000000	0.000000	-0.000823	-0.133983	0.146609	0.050062	0.082813	0.134095	1.000000	59.815000
A	LtBrown	-1.587000	50.000000	0.000000	-0.000823	-0.133983	0.146609	0.050062	0.082813	0.134095	1.000000	59.867000
A	LtBrown	-1.539000	50.000000	0.000000	-0.000823	-0.133983	0.146609	0.050062	0.082813	0.134095	1.000000	59.915000
A	LtBrown	-1.487000	50.000000	0.000000	-0.064120	-0.144064	0.146128	0.056742	0.120122	0.137196	1.000000	59.967000
A	LtBrown	-1.436000	50.000000	0.000000	-0.064120	-0.144064	0.146128	0.056742	0.120122	0.137196	1.000000	60.018000
A	LtBrown	-1.386000	50.000000	0.000000	-0.064120	-0.144064	0.146128	0.056742	0.120122	0.137196	1.000000	60.068000
A	LtBrown	-1.332000	50.000000	0.000000	-0.064120	-0.144064	0.146128	0.056742	0.120122	0.137196	1.000000	60.122000
A	LtBrown	-1.282000	50.000000	0.000000	-0.036410	-0.151407	0.170855	0.066653	0.089651	0.130722	1.000000	60.172000
A	LtBrown	-1.229000	50.000000	0.000000	-0.036410	-0.151407	0.170855	0.066653	0.089651	0.130722	1.000000	60.225000
A	LtBrown	-1.176000	50.000000	0.000000	-0.036410	-0.151407	0.170855	0.066653	0.089651	0.130722	1.000000	60.278000
A	LtBrown	-1.122000	50.000000	0.000000	-0.036410	-0.151407	0.170855	0.066653	0.089651	0.130722	1.000000	60.332000
A	LtBrown	-1.065000	50.000000	0.000000	-0.012955	-0.116166	0.181747	0.060309	0.082373	0.119649	1.000000	60.389000
A	LtBrown	-1.014000	50.000000	0.000000	-0.012955	-0.116166	0.181747	0.060309	0.082373	0.119649	1.000000	60.440000
A	LtBrown	-0.963000	50.000000	0.000000	-0.012955	-0.116166	0.181747	0.060309	0.082373	0.119649	1.000000	60.491000
A	LtBrown	-0.909000	50.000000	0.000000	-0.012955	-0.116166	0.181747	0.060309	0.082373	0.119649	1.000000	60.545000
A	LtBrown	-0.861000	50.000000	0.000000	-0.030491	-0.113407	0.194762	0.055595	0.092570	0.111930	1.000000	60.593000
A	LtBrown	-0.810000	50.000000	0.000000	-0.030491	-0.113407	0.194762	0.055595	0.092570	0.111930	1.000000	60.644000
A	LtBrown	-0.760000	50.000000	0.000000	-0.030491	-0.113407	0.194762	0.055595	0.092570	0.111930	1.000000	60.694000
A	LtBrown	-0.713000	50.000000	0.000000	-0.030491	-0.113407	0.194762	0.055595	0.092570	0.111930	1.000000	60.741000
A	LtBrown	-0.662000	50.000000	0.000000	-0.030491	-0.113407	0.194762	0.055595	0.092570	0.111930	1.000000	60.792000
A	LtBrown	-0.610000	50.000000	0.000000	0.005699	-0.089045	0.160842	0.029242	0.091263	0.132375	1.000000	60.844000
A	LtBrown	-0.558000	50.000000	0.000000	0.005699	-0.089045	0.160842	0.029242	0.091263	0.132375	1.000000	60.896000
A	LtBrown	-0.501000	50.000000	0.000000	0.005699	-0.089045	0.160842	0.029242	0.091263	0.132375	1.000000	60.953000
A	LtBrown	-0.451000	50.000000	0.000000	0.005699	-0.089045	0.160842	0.029242	0.091263	0.132375	1.000000	61.003000
A	LtBrown	-0.400000	50.000000	0.000000	-0.048731	-0.064182	0.165748	0.042165	0.088996	0.088634	1.000000	61.054000
A	LtBrown	-0.345000	50.000000	0.000000	-0.048731	-0.064182	0.165748	0.042165	0.088996	0.088634	1.000000	61.109000
A	LtBrown	-0.294000	50.000000	0.000000	-0.048731	-0.064182	0.165748	0.042165	0.088996	0.088634	1.000000	61.160000
A	LtBrown	-0.243000	50.000000	0.000000	-0.048731	-0.064182	0.165748	0.042165	0.088996	0.088634	1.000000	61.211000
A	LtBrown	-0.192000	50.000000	0.000000	-0.017303	-0.102186	0.148275	0.038441	0.087181	0.115827	1.000000	61.262000
A	LtBrown	-0.140000	50.000000	0.000000	-0.017303	-0.102186	0.148275	0.038441	0.087181	0.115827	1.000000	61.314000
A	LtBrown	-0.090000	50.000000	0.000000	-0.017303	-0.102186	0.148275	0.038441	0.087181	0.115827	1.000000	61.364000
A	LtBrown	-0.040000	50.000000	0.000000	-0.017303	-0.102186	0.148275	0.038441	0.087181	0.115827	1.000000	61.414000
A	LtBrown	0.010000	50.000000	0.000000	-0.040518	-0.113820	0.178553	0.065793	0.091741	0.113069	1.000000	61.464000
A	LtBrown	0.069000	50.000000	0.000000	-0.040518	-0.113820	0.178553	0.065793	0.091741	0.113069	1.000000	61.523000
A	LtBrown	0.115000	50.000000	0.000000	-0.040518	-0.113820	0.178553	0.065793	0.091741	0.113069	1.000000	61.569000
A	LtBrown	0.162000	50.000000	0.000000	-0.040518	-0.113820	0.178553	0.065793	0.091741	0.113069	1.000000	61.616000
A	LtBrown	0.219000	50.000000	0.000000	-0.064760	-0.039851	0.151038	0.036010	0.085052	0.057604	1.000000	61.673000
A	LtBrown	0.270000	50.000000	0.000000	-0.064760	-0.039851	0.151038	0.036010	0.085052	0.057604	1.000000	61.724000
A	LtBrown	0.321000	50.000000	0.000000	-0.064760	-0.039851	0.151038	0.036010	0.085052	0.057604	1.000000	61.775000
A	LtBrown	0.374000	50.000000	0.000000	-0.064760	-0.039851	0.151038	0.036010	0.085052	0.057604	1.000000	61.828000
A	LtBrown	0.425000	50.000000	0.000000	-0.058798	-0.080815	0.146997	0.037009	0.097461	0.108833	1.000000	61.879000
A	LtBrown	0.475000	50.000000	0.000000	-0.058798	-0.080815	0.146997	0.037009	0.097461	0.108833	1.000000	61.929000
A	LtBrown	0.528000	50.000000	0.000000	-0.058798	-0.080815	0.146997	0.037009	0.097461	0.108833	1.000000	61.982000
A	LtBrown	0.578000	50.000000	0.000000	-0.058798	-0.080815	0.146997	0.037009	0.097461	0.108833	1.000000	62.032000
A	LtBrown	0.629000	50.000000	0.000000	-0.029380	-0.088239	0.126330	0.013943	0.092007	0.128855	1.000000	62.083000
A	LtBrown	0.681000	50.000000	0.000000	-0.029380	-0.088239	0.126330	0.013943	0.092007	0.128855	1.000000	62.135000
A	LtBrown	0.733000	50.000000	0.000000	-0.029380	-0.088239	0.126330	0.013943	0.092007	0.128855	1.000000	62.187000
A	LtBrown	0.786000	50.000000	0.000000	-0.029380	-0.088239	0.126330	0.013943	0.092007	0.128855	1.000000	62.240000
A	LtBrown	0.836000	50.000000	0.000000	-0.003607	-0.064729	0.145178	0.033515	0.071414	0.120862	1.000000	62.290000
A	LtBrown	0.887000	50.000000	0.000000	-0.003607	-0.064729	0.145178	0.033515	0.071414	0.120862	1.000000	62.341000
A	LtBrown	0.944000	50.000000	0.000000	-0.003607	-0.064729	0.145178	0.033515	0.071414	0.120862	1.000000	62.398000
A	LtBrown	0.990000	50.000000	0.000000	-0.003607	-0.064729	0.145178	0.033515	0.071414	0.120862	1.000000	62.444000
A	LtBrown	1.047000	50.000000	0.000000	-0.060700	-0.091069	0.142326	0.046716	0.096421	0.095035	1.000000	62.501000
A	LtBrown	1.095000	50.000000	0.000000	-0.060700	-0.091069	0.142326	0.046716	0.096421	0.095035	1.000000	62.549000
A	LtBrown	1.148000	50.000000	0.000000	-0.060700	-0.091069	0.142326	0.046716	0.096421	0.095035	1.000000	62.602000
A	LtBrown	1.204000	50.000000	0.000000	-0.060700	-0.091069	0.142326	0.046716	0.096421	0.095035	1.000000	62.658000
A	LtBrown	1.252000	50.000000	0.000000	-0.040647	-0.059864	0.159191	0.033216	0.100089	0.106207	1.000000	62.706000
A	LtBrown	1.305000	50.000000	0.000000	-0.040647	-0.059864	0.159191	0.033216	0.100089	0.106207	1.000000	62.759000
A	LtBrown	1.357000	50.000000	0.000000	-0.040647	-0.059864	0.159191	0.033216	0.100089	0.106207	1.000000	62.811000
A	LtBrown	1.408000	50.000000	0.000000	-0.040647	-0.059864	0.159191	0.033216	0.100089	0.106207	1.000000	62.862000
A	LtBrown	1.467000	50.000000	0.000000	-0.032489	-0.039101	0.158482	0.030195	0.086430	0.085086	1.000000	62.921000
A	LtBrown	1.518000	50.000000	0.000000	-0.032489	-0.039101	0.158482	0.030195	0.086430	0.085086	1.000000	62.972000
A	LtBrown	1.569000	50.000000	0.000000	-0.032489	-0.039101	0.158482	0.030195	0.086430	0.085086	1.000000	63.023000
A	LtBrown	1.622000	50.000000	0.000000	-0.032489	-0.039101	0.158482	0.030195	0.086430	0.085086	1.000000	63.076000
A	LtBrown	1.671000	50.000000	0.000000	-0.026411	-0.150073	0.153705	0.055071	0.105183	0.122894	1.000000	63.125000
A	LtBrown	1.726000	50.000000	0.000000	-0.026411	-0.150073	0.153705	0.055071	0.105183	0.122894	1.000000	63.180000
A	LtBrown	1.783000	50.000000	0.000000	-0.026411	-0.150073	0.153705	0.055071	0.105183	0.122894	1.000000	63.237000
A	LtBrown	1.835000	50.000000	0.000000	-0.026411	-0.150073	0.153705	0.055071	0.105183	0.122894	1.000000	63.289000
A	LtBrown	1.889000	50.000000	0.000000	-0.005178	-0.130837	0.174302	0.052358	0.077239	0.125512	1.000000	63.343000
A	LtBrown	1.938000	50.000000	0.000000	-0.005178	-0.130837	0.174302	0.052358	0.077239	0.125512	1.000000	63.392000
A	LtBrown	1.988000	50.000000	0.000000	-0.005178	-0.130837	0.174302	0.052358	0.077239	0.125512	1.000000	63.442000
A	LtBrown	2.047000	50.000000	0.000000	-0.005178	-0.130837	0.174302	0.052358	0.077239	0.125512	1.000000	63.501000
A	LtBrown	2.099000	50.000000	0.000000	0.001774	-0.080594	0.168616	0.028222	0.082443	0.118154	1.000000	63.553000
A	LtBrown	2.153000	50.000000	0.000000	0.001774	-0.080594	0.168616	0.028222	0.082443	0.118154	1.000000	63.607000
A	LtBrown	2.204000	50.000000	0.000000	0.001774	-0.080594	0.168616	0.028222	0.082443	0.118154	1.000000	63.658000
A	LtBrown	2.256000	50.000000	0.000000	0.001774	-0.080594	0.168616	0.028222	0.082443	0.118154	1.000000	63.710000
A	LtBrown	2.307000	50.000000	0.000000	-0.003558	-0.118472	0.166301	0.033361	0.092274	0.138183	1.000000	63.761000
A	LtBrown	2.366000	50.000000	0.000000	-0.003558	-0.118472	0.166301	0.033361	0.092274	0.138183	1.000000	63.820000
A	LtBrown	2.414000	50.000000	0.000000	-0.003558	-0.118472	0.166301	0.033361	0.092274	0.138183	1.000000	63.868000
A	LtBrown	2.467000	50.000000	0.000000	-0.003558	-0.118472	0.166301	0.033361	0.092274	0.138183	1.000000	63.921000
A	LtBrown	-2.456000	310.000000	0.000000	0.041214	-0.055125	0.127495	0.035444	0.004414	0.068016	1.000000	112.998000
A	LtBrown	-2.399000	310.000000	0.000000	0.041214	-0.055125	0.127495	0.035444	0.004414	0.068016	1.000000	113.055000
A	LtBrown	-2.346000	310.000000	0.000000	0.041214	-0.055125	0.127495	0.035444	0.004414	0.068016	1.000000	113.108000
A	LtBrown	-2.286000	310.000000	0.000000	0.155127	0.086489	0.043060	-0.004738	-0.014074	0.114555	1.000000	113.168000
A	LtBrown	-2.236000	310.000000	0.000000	0.155127	0.086489	0.043060	-0.004738	-0.014074	0.114555	1.000000	113.218000
A	LtBrown	-2.185000	310.000000	0.000000	0.155127	0.086489	0.043060	-0.004738	-0.014074	0.114555	1.000000	113.269000
A	LtBrown	-2.129000	310.000000	0.000000	0.155127	0.086489	0.043060	-0.004738	-0.014074	0.114555	1.000000	113.325000
A	LtBrown	-2.078000	310.000000	0.000000	0.122374	0.030701	0.069663	0.028372	-0.005708	0.054016	1.000000	113.376000
A	LtBrown	-2.016000	310.000000	0.000000	0.122374	0.030701	0.069663	0.028372	-0.005708	0.054016	1.000000	113.438000
A	LtBrown	-1.960000	310.000000	0.000000	0.122374	0.030701	0.069663	0.028372	-0.005708	0.054016	1.000000	113.494000
A	LtBrown	-1.905000	310.000000	0.000000	0.122374	0.030701	0.069663	0.028372	-0.005708	0.054016	1.000000	113.549000
A	LtBrown	-1.854000	310.000000	0.000000	0.128679	0.013497	0.089374	0.011600	-0.028875	0.079780	1.000000	113.600000
A	LtBrown	-1.794000	310.000000	0.000000	0.128679	0.013497	0.089374	0.011600	-0.028875	0.079780	1.000000	113.660000
A	LtBrown	-1.740000	310.000000	0.000000	0.128679	0.013497	0.089374	0.011600	-0.028875	0.079780	1.000000	113.714000
A	LtBrown	-1.684000	310.000000	0.000000	0.128679	0.013497	0.089374	0.011600	-0.028875	0.079780	1.000000	113.770000
A	LtBrown	-1.626000	310.000000	0.000000	0.035250	-0.096909	0.111377	0.044912	-0.024708	-0.018769	1.000000	113.828000
A	LtBrown	-1.570000	310.000000	0.000000	0.035250	-0.096909	0.111377	0.044912	-0.024708	-0.018769	1.000000	113.884000
A	LtBrown	-1.518000	310.000000	0.000000	0.035250	-0.096909	0.111377	0.044912	-0.024708	-0.018769	1.000000	113.936000
A	LtBrown	-1.462000	310.000000	0.000000	0.035250	-0.096909	0.111377	0.044912	-0.024708	-0.018769	1.000000	113.992000
A	LtBrown	-1.406000	310.000000	0.000000	0.039300	-0.009272	0.065011	0.005748	0.009919	0.038607	1.000000	114.048000
A	LtBrown	-1.353000	310.000000	0.000000	0.039300	-0.009272	0.065011	0.005748	0.009919	0.038607	1.000000	114.101000
A	LtBrown	-1.298000	310.000000	0.000000	0.039300	-0.009272	0.065011	0.005748	0.009919	0.038607	1.000000	114.156000
A	LtBrown	-1.240000	310.000000	0.000000	0.039300	-0.009272	0.065011	0.005748	0.009919	0.038607	1.000000	114.214000
A	LtBrown	-1.188000	310.000000	0.000000	0.034795	0.014860	0.065002	-0.002409	0.034297	0.068836	1.000000	114.266000
A	LtBrown	-1.122000	310.000000	0.000000	0.034795	0.014860	0.065002	-0.002409	0.034297	0.068836	1.000000	114.332000
A	LtBrown	-1.069000	310.000000	0.000000	0.034795	0.014860	0.065002	-0.002409	0.034297	0.068836	1.000000	114.385000
A	LtBrown	-1.015000	310.000000	0.000000	0.034795	0.014860	0.065002	-0.002409	0.034297	0.068836	1.000000	114.439000
A	LtBrown	-0.964000	310.000000	0.000000	0.054815	0.090423	0.018962	-0.021750	0.033437	0.079107	1.000000	114.490000
A	LtBrown	-0.900000	310.000000	0.000000	0.054815	0.090423	0.018962	-0.021750	0.033437	0.079107	1.000000	114.554000
A	LtBrown	-0.844000	310.000000	0.000000	0.054815	0.090423	0.018962	-0.021750	0.033437	0.079107	1.000000	114.610000
A	LtBrown	-0.791000	310.000000	0.000000	0.054815	0.090423	0.018962	-0.021750	0.033437	0.079107	1.000000	114.663000
A	LtBrown	-0.733000	310.000000	0.000000	0.088447	-0.027459	0.069019	0.038537	-0.002120	0.023263	1.000000	114.721000
A	LtBrown	-0.682000	310.000000	0.000000	0.088447	-0.027459	0.069019	0.038537	-0.002120	0.023263	1.000000	114.772000
A	LtBrown	-0.628000	310.000000	0.000000	0.088447	-0.027459	0.069019	0.038537	-0.002120	0.023263	1.000000	114.826000
A	LtBrown	-0.572000	310.000000	0.000000	0.088447	-0.027459	0.069019	0.038537	-0.002120	0.023263	1.000000	114.882000
A	LtBrown	-0.514000	310.000000	0.000000	-0.003988	-0.047111	0.070427	0.038941	0.020490	0.042180	1.000000	114.940000
A	LtBrown	-0.461000	310.000000	0.000000	-0.003988	-0.047111	0.070427	0.038941	0.020490	0.042180	1.000000	114.993000
A	LtBrown	-0.405000	310.000000	0.000000	-0.003988	-0.047111	0.070427	0.038941	0.020490	0.042180	1.000000	115.049000
A	LtBrown	-0.353000	310.000000	0.000000	-0.003988	-0.047111	0.070427	0.038941	0.020490	0.042180	1.000000	115.101000
A	LtBrown	-0.298000	310.000000	0.000000	0.056872	0.036544	0.017115	-0.005014	0.012502	0.041072	1.000000	115.156000
A	LtBrown	-0.239000	310.000000	0.000000	0.056872	0.036544	0.017115	-0.005014	0.012502	0.041072	1.000000	115.215000
A	LtBrown	-0.183000	310.000000	0.000000	0.056872	0.036544	0.017115	-0.005014	0.012502	0.041072	1.000000	115.271000
A	LtBrown	-0.127000	310.000000	0.000000	0.056872	0.036544	0.017115	-0.005014	0.012502	0.041072	1.000000	115.327000
A	LtBrown	-0.065000	310.000000	0.000000	0.147087	0.023647	0.057251	0.014127	-0.012251	0.066424	1.000000	115.389000
A	LtBrown	-0.009000	310.000000	0.000000	0.147087	0.023647	0.057251	0.014127	-0.012251	0.066424	1.000000	115.445000
A	LtBrown	0.041000	310.000000	0.000000	0.147087	0.023647	0.057251	0.014127	-0.012251	0.066424	1.000000	115.495000
A	LtBrown	0.097000	310.000000	0.000000	0.147087	0.023647	0.057251	0.014127	-0.012251	0.066424	1.000000	115.551000
A	LtBrown	0.148000	310.000000	0.000000	0.097112	0.062309	0.026353	0.003123	0.015682	0.064288	1.000000	115.602000
A	LtBrown	0.214000	310.000000	0.000000	0.097112	0.062309	0.026353	0.003123	0.015682	0.064288	1.000000	115.668000
A	LtBrown	0.265000	310.000000	0.000000	0.097112	0.062309	0.026353	0.003123	0.015682	0.064288	1.000000	115.719000
A	LtBrown	0.321000	310.000000	0.000000	0.097112	0.062309	0.026353	0.003123	0.015682	0.064288	1.000000	115.775000
A	LtBrown	0.372000	310.000000	0.000000	0.131243	0.044222	0.072793	0.016525	-0.018415	0.064867	1.000000	115.826000
A	LtBrown	0.435000	310.000000	0.000000	0.131243	0.044222	0.072793	0.016525	-0.018415	0.064867	1.000000	115.889000
A	LtBrown	0.484000	310.000000	0.000000	0.131243	0.044222	0.072793	0.016525	-0.018415	0.064867	1.000000	115.938000
A	LtBrown	0.543000	310.000000	0.000000	0.131243	0.044222	0.072793	0.016525	-0.018415	0.064867	1.000000	115.997000
A	LtBrown	0.599000	310.000000	0.000000	0.091309	-0.024596	0.100936	0.040403	0.003944	0.061233	1.000000	116.053000
A	LtBrown	0.657000	310.000000	0.000000	0.091309	-0.024596	0.100936	0.040403	0.003944	0.061233	1.000000	116.111000
A	LtBrown	0.709000	310.000000	0.000000	0.091309	-0.024596	0.100936	0.040403	0.003944	0.061233	1.000000	116.163000
A	LtBrown	0.765000	310.000000	0.000000	0.091309	-0.024596	0.100936	0.040403	0.003944	0.061233	1.000000	116.219000
A	LtBrown	0.825000	310.000000	0.000000	0.100633	-0.088578	0.145613	0.058105	-0.028768	0.049009	1.000000	116.279000
A	LtBrown	0.877000	310.000000	0.000000	0.100633	-0.088578	0.145613	0.058105	-0.028768	0.049009	1.000000	116.331000
A	LtBrown	0.937000	310.000000	0.000000	0.100633	-0.088578	0.145613	0.058105	-0.028768	0.049009	1.000000	116.391000
A	LtBrown	0.991000	310.000000	0.000000	0.100633	-0.088578	0.145613	0.058105	-0.028768	0.049009	1.000000	116.445000
A	LtBrown	1.047000	310.000000	0.000000	0.079595	0.046966	0.042997	-0.000190	0.007060	0.090099	1.000000	116.501000
A	LtBrown	1.100000	310.000000	0.000000	0.079595	0.046966	0.042997	-0.000190	0.007060	0.090099	1.000000	116.554000
A	LtBrown	1.162000	310.000000	0.000000	0.079595	0.046966	0.042997	-0.000190	0.007060	0.090099	1.000000	116.616000
A	LtBrown	1.219000	310.000000	0.000000	0.079595	0.046966	0.042997	-0.000190	0.007060	0.090099	1.000000	116.673000
A	LtBrown	1.277000	310.000000	0.000000	0.138316	0.091432	0.031842	-0.015642	-0.005991	0.087893	1.000000	116.731000
A	LtBrown	1.330000	310.000000	0.000000	0.138316	0.091432	0.031842	-0.015642	-0.005991	0.087893	1.000000	116.784000
A	LtBrown	1.385000	310.000000	0.000000	0.138316	0.091432	0.031842	-0.015642	-0.005991	0.087893	1.000000	116.839000
A	LtBrown	1.437000	310.000000	0.000000	0.138316	0.091432	0.031842	-0.015642	-0.005991	0.087893	1.000000	116.891000
A	LtBrown	1.495000	310.000000	0.000000	0.120854	0.035261	0.057181	0.008635	-0.043751	0.004560	1.000000	116.949000
A	LtBrown	1.547000	310.000000	0.000000	0.120854	0.035261	0.057181	0.008635	-0.043751	0.004560	1.000000	117.001000
A	LtBrown	1.602000	310.000000	0.000000	0.120854	0.035261	0.057181	0.008635	-0.043751	0.004560	1.000000	117.056000
A	LtBrown	1.657000	310.000000	0.000000	0.120854	0.035261	0.057181	0.008635	-0.043751	0.004560	1.000000	117.111000
A	LtBrown	1.717000	310.000000	0.000000	0.072037	-0.049445	0.102819	0.029706	-0.006761	0.041914	1.000000	117.171000
A	LtBrown	1.768000	310.000000	0.000000	0.072037	-0.049445	0.102819	0.029706	-0.006761	0.041914	1.000000	117.222000
A	LtBrown	1.824000	310.000000	0.000000	0.072037	-0.049445	0.102819	0.029706	-0.006761	0.041914	1.000000	117.278000
A	LtBrown	1.882000	310.000000	0.000000	0.072037	-0.049445	0.102819	0.029706	-0.006761	0.041914	1.000000	117.336000
A	LtBrown	1.936000	310.000000	0.000000	0.122717	0.036984	0.065020	-0.000394	-0.007451	0.086145	1.000000	117.390000
A	LtBrown	1.996000	310.000000	0.000000	0.122717	0.036984	0.065020	-0.000394	-0.007451	0.086145	1.000000	117.450000
A	LtBrown	2.052000	310.000000	0.000000	0.122717	0.036984	0.065020	-0.000394	-0.007451	0.086145	1.000000	117.506000
A	LtBrown	2.109000	310.000000	0.000000	0.122717	0.036984	0.065020	-0.000394	-0.007451	0.086145	1.000000	117.563000
A	LtBrown	2.158000	310.000000	0.000000	0.128593	0.011598	0.042152	-0.002249	-0.019328	0.051427	1.000000	117.612000
A	LtBrown	2.221000	310.000000	0.000000	0.128593	0.011598	0.042152	-0.002249	-0.019328	0.051427	1.000000	117.675000
A	LtBrown	2.271000	310.000000	0.000000	0.128593	0.011598	0.042152	-0.002249	-0.019328	0.051427	1.000000	117.725000
A	LtBrown	2.329000	310.000000	0.000000	0.128593	0.011598	0.042152	-0.002249	-0.019328	0.051427	1.000000	117.783000
A	LtBrown	2.384000	310.000000	0.000000	0.084062	-0.061610	0.099564	0.046262	-0.016227	0.006924	1.000000	117.838000
A	LtBrown	2.437000	310.000000	0.000000	0.084062	-0.061610	0.099564	0.046262	-0.016227	0.006924	1.000000	117.891000
A	LtBrown	2.490000	310.000000	0.000000	0.084062	-0.061610	0.099564	0.046262	-0.016227	0.006924	1.000000	117.944000
A	LtBrown	-2.499000	0.000000	45.000000	-0.668024	-0.445013	0.135069	0.155672	-0.349579	0.038168	1.000000	219.455000
A	LtBrown	-2.436000	0.000000	45.000000	-0.668024	-0.445013	0.135069	0.155672	-0.349579	0.038168	1.000000	219.518000
A	LtBrown	-2.365000	0.000000	45.000000	-0.654162	-0.412534	0.164397	0.125278	-0.368705	0.052554	1.000000	219.589000
A	LtBrown	-2.290000	0.000000	45.000000	-0.654162	-0.412534	0.164397	0.125278	-0.368705	0.052554	1.000000	219.664000
A	LtBrown	-2.234000	0.000000	45.000000	-0.654162	-0.412534	0.164397	0.125278	-0.368705	0.052554	1.000000	219.720000
A	LtBrown	-2.130000	0.000000	45.000000	-0.648426	-0.476792	0.174085	0.180500	-0.328551	0.092898	1.000000	219.824000
A	LtBrown	-2.079000	0.000000	45.000000	-0.648426	-0.476792	0.174085	0.180500	-0.328551	0.092898	1.000000	219.875000
A	LtBrown	-2.016000	0.000000	45.000000	-0.648426	-0.476792	0.174085	0.180500	-0.328551	0.092898	1.000000	219.938000
A	LtBrown	-1.948000	0.000000	45.000000	-0.648426	-0.476792	0.174085	0.180500	-0.328551	0.092898	1.000000	220.006000
A	LtBrown	-1.879000	0.000000	45.000000	-0.647080	-0.455774	0.149199	0.134679	-0.362051	0.046203	1.000000	220.075000
A	LtBrown	-1.810000	0.000000	45.000000	-0.647080	-0.455774	0.149199	0.134679	-0.362051	0.046203	1.000000	220.144000
A	LtBrown	-1.742000	0.000000	45.000000	-0.647080	-0.455774	0.149199	0.134679	-0.362051	0.046203	1.000000	220.212000
A	LtBrown	-1.672000	0.000000	45.000000	-0.635133	-0.509306	0.196399	0.195366	-0.354014	0.040087	1.000000	220.282000
A	LtBrown	-1.593000	0.000000	45.000000	-0.635133	-0.509306	0.196399	0.195366	-0.354014	0.040087	1.000000	220.361000
A	LtBrown	-1.525000	0.000000	45.000000	-0.635133	-0.509306	0.196399	0.195366	-0.354014	0.040087	1.000000	220.429000
A	LtBrown	-1.465000	0.000000	45.000000	-0.628441	-0.463783	0.158141	0.147690	-0.362625	0.055397	1.000000	220.489000
A	LtBrown	-1.390000	0.000000	45.000000	-0.628441	-0.463783	0.158141	0.147690	-0.362625	0.055397	1.000000	220.564000
A	LtBrown	-1.322000	0.000000	45.000000	-0.628441	-0.463783	0.158141	0.147690	-0.362625	0.055397	1.000000	220.632000
A	LtBrown	-1.253000	0.000000	45.000000	-0.608926	-0.419186	0.153640	0.146796	-0.364320	0.075367	1.000000	220.701000
A	LtBrown	-1.186000	0.000000	45.000000	-0.608926	-0.419186	0.153640	0.146796	-0.364320	0.075367	1.000000	220.768000
A	LtBrown	-1.112000	0.000000	45.000000	-0.608926	-0.419186	0.153640	0.146796	-0.364320	0.075367	1.000000	220.842000
A	LtBrown	-1.044000	0.000000	45.000000	-0.591329	-0.464225	0.147963	0.151595	-0.376569	0.076783	1.000000	220.910000
A	LtBrown	-0.976000	0.000000	45.000000	-0.591329	-0.464225	0.147963	0.151595	-0.376569	0.076783	1.000000	220.978000
A	LtBrown	-0.879000	0.000000	45.000000	-0.591329	-0.464225	0.147963	0.151595	-0.376569	0.076783	1.000000	221.075000
A	LtBrown	-0.841000	0.000000	45.000000	-0.630161	-0.445223	0.170084	0.166006	-0.323566	0.079660	1.000000	221.113000
A	LtBrown	-0.747000	0.000000	45.000000	-0.630161	-0.445223	0.170084	0.166006	-0.323566	0.079660	1.000000	221.207000
A	LtBrown	-0.685000	0.000000	45.000000	-0.630161	-0.445223	0.170084	0.166006	-0.323566	0.079660	1.000000	221.269000
A	LtBrown	-0.627000	0.000000	45.000000	-0.610558	-0.433929	0.154874	0.139357	-0.377904	0.051696	1.000000	221.327000
A	LtBrown	-0.577000	0.000000	45.000000	-0.610558	-0.433929	0.154874	0.139357	-0.377904	0.051696	1.000000	221.377000
A	LtBrown	-0.493000	0.000000	45.000000	-0.610558	-0.433929	0.154874	0.139357	-0.377904	0.051696	1.000000	221.461000
A	LtBrown	-0.422000	0.000000	45.000000	-0.649407	-0.455389	0.185278	0.159213	-0.319919	0.063684	1.000000	221.532000
A	LtBrown	-0.352000	0.000000	45.000000	-0.649407	-0.455389	0.185278	0.159213	-0.319919	0.063684	1.000000	221.602000
A	LtBrown	-0.288000	0.000000	45.000000	-0.649407	-0.455389	0.185278	0.159213	-0.319919	0.063684	1.000000	221.666000
A	LtBrown	-0.210000	0.000000	45.000000	-0.574696	-0.428105	0.128380	0.127162	-0.395958	0.072054	1.000000	221.744000
A	LtBrown	-0.151000	0.000000	45.000000	-0.574696	-0.428105	0.128380	0.127162	-0.395958	0.072054	1.000000	221.803000
A	LtBrown	-0.092000	0.000000	45.000000	-0.574696	-0.428105	0.128380	0.127162	-0.395958	0.072054	1.000000	221.862000
A	LtBrown	-0.021000	0.000000	45.000000	-0.574696	-0.428105	0.128380	0.127162	-0.395958	0.072054	1.000000	221.933000
A	LtBrown	0.046000	0.000000	45.000000	-0.660313	-0.511226	0.204165	0.186744	-0.364126	0.030943	1.000000	222.000000
A	LtBrown	0.115000	0.000000	45.000000	-0.660313	-0.511226	0.204165	0.186744	-0.364126	0.030943	1.000000	222.069000
A	LtBrown	0.176000	0.000000	45.000000	-0.660313	-0.511226	0.204165	0.186744	-0.364126	0.030943	1.000000	222.130000
A	LtBrown	0.251000	0.000000	45.000000	-0.648238	-0.505993	0.209553	0.191029	-0.355099	0.031357	1.000000	222.205000
A	LtBrown	0.311000	0.000000	45.000000	-0.648238	-0.505993	0.209553	0.191029	-0.355099	0.031357	1.000000	222.265000
A	LtBrown	0.377000	0.000000	45.000000	-0.648238	-0.505993	0.209553	0.191029	-0.355099	0.031357	1.000000	222.331000
A	LtBrown	0.485000	0.000000	45.000000	-0.641330	-0.469747	0.187588	0.158281	-0.360752	0.055258	1.000000	222.439000
A	LtBrown	0.563000	0.000000	45.000000	-0.641330	-0.469747	0.187588	0.158281	-0.360752	0.055258	1.000000	222.517000
A	LtBrown	0.635000	0.000000	45.000000	-0.641330	-0.469747	0.187588	0.158281	-0.360752	0.055258	1.000000	222.589000
A	LtBrown	0.677000	0.000000	45.000000	-0.641330	-0.469747	0.187588	0.158281	-0.360752	0.055258	1.000000	222.631000
A	LtBrown	0.740000	0.000000	45.000000	-0.629398	-0.437510	0.143199	0.131758	-0.366616	0.047770	1.000000	222.694000
A	LtBrown	0.815000	0.000000	45.000000	-0.629398	-0.437510	0.143199	0.131758	-0.366616	0.047770	1.000000	222.769000
A	LtBrown	0.883000	0.000000	45.000000	-0.629398	-0.437510	0.143199	0.131758	-0.366616	0.047770	1.000000	222.837000
A	LtBrown	0.947000	0.000000	45.000000	-0.634043	-0.452625	0.164670	0.159205	-0.375347	0.006472	1.000000	222.901000
A	LtBrown	1.017000	0.000000	45.000000	-0.634043	-0.452625	0.164670	0.159205	-0.375347	0.006472	1.000000	222.971000
A	LtBrown	1.086000	0.000000	45.000000	-0.634043	-0.452625	0.164670	0.159205	-0.375347	0.006472	1.000000	223.040000
A	LtBrown	1.161000	0.000000	45.000000	-0.622992	-0.439005	0.196500	0.154354	-0.370115	0.062703	1.000000	223.115000
A	LtBrown	1.233000	0.000000	45.000000	-0.622992	-0.439005	0.196500	0.154354	-0.370115	0.062703	1.000000	223.187000
A	LtBrown	1.282000	0.000000	45.000000	-0.622992	-0.439005	0.196500	0.154354	-0.370115	0.062703	1.000000	223.236000
A	LtBrown	1.363000	0.000000	45.000000	-0.601544	-0.442106	0.190714	0.167057	-0.353991	0.081750	1.000000	223.317000
A	LtBrown	1.435000	0.000000	45.000000	-0.601544	-0.442106	0.190714	0.167057	-0.353991	0.081750	1.000000	223.389000
A	LtBrown	1.499000	0.000000	45.000000	-0.601544	-0.442106	0.190714	0.167057	-0.353991	0.081750	1.000000	223.453000
A	LtBrown	1.568000	0.000000	45.000000	-0.614759	-0.444107	0.177258	0.146370	-0.328944	0.077741	1.000000	223.522000
A	LtBrown	1.641000	0.000000	45.000000	-0.614759	-0.444107	0.177258	0.146370	-0.328944	0.077741	1.000000	223.595000
A	LtBrown	1.714000	0.000000	45.000000	-0.614759	-0.444107	0.177258	0.146370	-0.328944	0.077741	1.000000	223.668000
A	LtBrown	1.783000	0.000000	45.000000	-0.596601	-0.446954	0.165293	0.149638	-0.379126	0.066278	1.000000	223.737000
A	LtBrown	1.862000	0.000000	45.000000	-0.596601	-0.446954	0.165293	0.149638	-0.379126	0.066278	1.000000	223.816000
A	LtBrown	1.921000	0.000000	45.000000	-0.596601	-0.446954	0.165293	0.149638	-0.379126	0.066278	1.000000	223.875000
A	LtBrown	1.987000	0.000000	45.000000	-0.652342	-0.485451	0.188691	0.167991	-0.342552	0.052330	1.000000	223.941000
A	LtBrown	2.051000	0.000000	45.000000	-0.652342	-0.485451	0.188691	0.167991	-0.342552	0.052330	1.000000	224.005000
A	LtBrown	2.127000	0.000000	45.000000	-0.652342	-0.485451	0.188691	0.167991	-0.342552	0.052330	1.000000	224.081000
A	LtBrown	2.192000	0.000000	45.000000	-0.619271	-0.416195	0.179247	0.144933	-0.349305	0.070904	1.000000	224.146000
A	LtBrown	2.257000	0.000000	45.000000	-0.619271	-0.416195	0.179247	0.144933	-0.349305	0.070904	1.000000	224.211000
A	LtBrown	2.325000	0.000000	45.000000	-0.619271	-0.416195	0.179247	0.144933	-0.349305	0.070904	1.000000	224.279000
A	LtBrown	2.391000	0.000000	45.000000	-0.619271	-0.416195	0.179247	0.144933	-0.349305	0.070904	1.000000	224.345000
A	LtBrown	2.467000	0.000000	45.000000	-0.632535	-0.354912	0.118319	0.093625	-0.384399	0.016641	1.000000	224.421000
A	LtBrown	-2.493000	310.000000	45.000000	-0.647567	-0.255174	0.093881	0.100489	-0.390045	0.016140	1.000000	288.961000
A	LtBrown	-2.445000	310.000000	45.000000	-0.647567	-0.255174	0.093881	0.100489	-0.390045	0.016140	1.000000	289.009000
A	LtBrown	-2.392000	310.000000	45.000000	-0.625069	-0.295024	0.076840	0.110157	-0.401455	0.015003	1.000000	289.062000
A	LtBrown	-2.340000	310.000000	45.000000	-0.625069	-0.295024	0.076840	0.110157	-0.401455	0.015003	1.000000	289.114000
A	LtBrown	-2.293000	310.000000	45.000000	-0.625069	-0.295024	0.076840	0.110157	-0.401455	0.015003	1.000000	289.161000
A	LtBrown	-2.233000	310.000000	45.000000	-0.625069	-0.295024	0.076840	0.110157	-0.401455	0.015003	1.000000	289.221000
A	LtBrown	-2.187000	310.000000	45.000000	-0.623403	-0.259608	0.097504	0.112089	-0.396977	0.027881	1.000000	289.267000
A	LtBrown	-2.133000	310.000000	45.000000	-0.623403	-0.259608	0.097504	0.112089	-0.396977	0.027881	1.000000	289.321000
A	LtBrown	-2.094000	310.000000	45.000000	-0.623403	-0.259608	0.097504	0.112089	-0.396977	0.027881	1.000000	289.360000
A	LtBrown	-2.034000	310.000000	45.000000	-0.623403	-0.259608	0.097504	0.112089	-0.396977	0.027881	1.000000	289.420000
A	LtBrown	-1.984000	310.000000	45.000000	-0.628365	-0.255670	0.078083	0.112837	-0.396424	0.029229	1.000000	289.470000
A	LtBrown	-1.937000	310.000000	45.000000	-0.628365	-0.255670	0.078083	0.112837	-0.396424	0.029229	1.000000	289.517000
A	LtBrown	-1.887000	310.000000	45.000000	-0.628365	-0.255670	0.078083	0.112837	-0.396424	0.029229	1.000000	289.567000
A	LtBrown	-1.838000	310.000000	45.000000	-0.628365	-0.255670	0.078083	0.112837	-0.396424	0.029229	1.000000	289.616000
A	LtBrown	-1.784000	310.000000	45.000000	-0.628365	-0.255670	0.078083	0.112837	-0.396424	0.029229	1.000000	289.670000
A	LtBrown	-1.735000	310.000000	45.000000	-0.617141	-0.279756	0.066007	0.097699	-0.413588	0.016403	1.000000	289.719000
A	LtBrown	-1.682000	310.000000	45.000000	-0.617141	-0.279756	0.066007	0.097699	-0.413588	0.016403	1.000000	289.772000
A	LtBrown	-1.636000	310.000000	45.000000	-0.617141	-0.279756	0.066007	0.097699	-0.413588	0.016403	1.000000	289.818000
A	LtBrown	-1.589000	310.000000	45.000000	-0.617141	-0.279756	0.066007	0.097699	-0.413588	0.016403	1.000000	289.865000
A	LtBrown	-1.526000	310.000000	45.000000	-0.598784	-0.263083	0.108873	0.108688	-0.400963	0.038115	1.000000	289.928000
A	LtBrown	-1.483000	310.000000	45.000000	-0.598784	-0.263083	0.108873	0.108688	-0.400963	0.038115	1.000000	289.971000
A	LtBrown	-1.434000	310.000000	45.000000	-0.598784	-0.263083	0.108873	0.108688	-0.400963	0.038115	1.000000	290.020000
A	LtBrown	-1.383000	310.000000	45.000000	-0.598784	-0.263083	0.108873	0.108688	-0.400963	0.038115	1.000000	290.071000
A	LtBrown	-1.337000	310.000000	45.000000	-0.598784	-0.263083	0.108873	0.108688	-0.400963	0.038115	1.000000	290.117000
A	LtBrown	-1.280000	310.000000	45.000000	-0.623430	-0.259964	0.099709	0.093682	-0.399403	0.022831	1.000000	290.174000
A	LtBrown	-1.224000	310.000000	45.000000	-0.623430	-0.259964	0.099709	0.093682	-0.399403	0.022831	1.000000	290.230000
A	LtBrown	-1.182000	310.000000	45.000000	-0.623430	-0.259964	0.099709	0.093682	-0.399403	0.022831	1.000000	290.272000
A	LtBrown	-1.118000	310.000000	45.000000	-0.623430	-0.259964	0.099709	0.093682	-0.399403	0.022831	1.000000	290.336000
A	LtBrown	-1.070000	310.000000	45.000000	-0.670816	-0.228847	0.062172	0.086537	-0.394386	0.008594	1.000000	290.384000
A	LtBrown	-1.018000	310.000000	45.000000	-0.670816	-0.228847	0.062172	0.086537	-0.394386	0.008594	1.000000	290.436000
A	LtBrown	-0.967000	310.000000	45.000000	-0.670816	-0.228847	0.062172	0.086537	-0.394386	0.008594	1.000000	290.487000
A	LtBrown	-0.916000	310.000000	45.000000	-0.670816	-0.228847	0.062172	0.086537	-0.394386	0.008594	1.000000	290.538000
A	LtBrown	-0.867000	310.000000	45.000000	-0.655803	-0.261613	0.067808	0.110123	-0.402295	0.007470	1.000000	290.587000
A	LtBrown	-0.814000	310.000000	45.000000	-0.655803	-0.261613	0.067808	0.110123	-0.402295	0.007470	1.000000	290.640000
A	LtBrown	-0.764000	310.000000	45.000000	-0.655803	-0.261613	0.067808	0.110123	-0.402295	0.007470	1.000000	290.690000
A	LtBrown	-0.712000	310.000000	45.000000	-0.655803	-0.261613	0.067808	0.110123	-0.402295	0.007470	1.000000	290.742000
A	LtBrown	-0.668000	310.000000	45.000000	-0.655803	-0.261613	0.067808	0.110123	-0.402295	0.007470	1.000000	290.786000
A	LtBrown	-0.611000	310.000000	45.000000	-0.654764	-0.207484	0.074462	0.076244	-0.396393	0.007851	1.000000	290.843000
A	LtBrown	-0.530000	310.000000	45.000000	-0.654764	-0.207484	0.074462	0.076244	-0.396393	0.007851	1.000000	290.924000
A	LtBrown	-0.483000	310.000000	45.000000	-0.654764	-0.207484	0.074462	0.076244	-0.396393	0.007851	1.000000	290.971000
A	LtBrown	-0.438000	310.000000	45.000000	-0.654764	-0.207484	0.074462	0.076244	-0.396393	0.007851	1.000000	291.016000
A	LtBrown	-0.390000	310.000000	45.000000	-0.639801	-0.285349	0.069068	0.099033	-0.403256	0.013465	1.000000	291.064000
A	LtBrown	-0.332000	310.000000	45.000000	-0.639801	-0.285349	0.069068	0.099033	-0.403256	0.013465	1.000000	291.122000
A	LtBrown	-0.281000	310.000000	45.000000	-0.639801	-0.285349	0.069068	0.099033	-0.403256	0.013465	1.000000	291.173000
A	LtBrown	-0.236000	310.000000	45.000000	-0.639801	-0.285349	0.069068	0.099033	-0.403256	0.013465	1.000000	291.218000
A	LtBrown	-0.179000	310.000000	45.000000	-0.648460	-0.286167	0.087869	0.122972	-0.388558	0.021074	1.000000	291.275000
A	LtBrown	-0.109000	310.000000	45.000000	-0.648460	-0.286167	0.087869	0.122972	-0.388558	0.021074	1.000000	291.345000
A	LtBrown	-0.061000	310.000000	45.000000	-0.648460	-0.286167	0.087869	0.122972	-0.388558	0.021074	1.000000	291.393000
A	LtBrown	-0.005000	310.000000	45.000000	-0.648460	-0.286167	0.087869	0.122972	-0.388558	0.021074	1.000000	291.449000
A	LtBrown	0.043000	310.000000	45.000000	-0.655135	-0.226363	0.051913	0.083873	-0.407368	0.008458	1.000000	291.497000
A	LtBrown	0.097000	310.000000	45.000000	-0.655135	-0.226363	0.051913	0.083873	-0.407368	0.008458	1.000000	291.551000
A	LtBrown	0.140000	310.000000	45.000000	-0.655135	-0.226363	0.051913	0.083873	-0.407368	0.008458	1.000000	291.594000
A	LtBrown	0.195000	310.000000	45.000000	-0.655135	-0.226363	0.051913	0.083873	-0.407368	0.008458	1.000000	291.649000
A	LtBrown	0.242000	310.000000	45.000000	-0.655135	-0.226363	0.051913	0.083873	-0.407368	0.008458	1.000000	291.696000
A	LtBrown	0.296000	310.000000	45.000000	-0.641522	-0.292962	0.083067	0.120841	-0.396015	0.027032	1.000000	291.750000
A	LtBrown	0.348000	310.000000	45.000000	-0.641522	-0.292962	0.083067	0.120841	-0.396015	0.027032	1.000000	291.802000
A	LtBrown	0.399000	310.000000	45.000000	-0.641522	-0.292962	0.083067	0.120841	-0.396015	0.027032	1.000000	291.853000
A	LtBrown	0.446000	310.000000	45.000000	-0.641522	-0.292962	0.083067	0.120841	-0.396015	0.027032	1.000000	291.900000
A	LtBrown	0.500000	310.000000	45.000000	-0.659885	-0.257732	0.067018	0.094387	-0.403501	0.006475	1.000000	291.954000
A	LtBrown	0.579000	310.000000	45.000000	-0.659885	-0.257732	0.067018	0.094387	-0.403501	0.006475	1.000000	292.033000
A	LtBrown	0.616000	310.000000	45.000000	-0.659885	-0.257732	0.067018	0.094387	-0.403501	0.006475	1.000000	292.070000
A	LtBrown	0.662000	310.000000	45.000000	-0.659885	-0.257732	0.067018	0.094387	-0.403501	0.006475	1.000000	292.116000
A	LtBrown	0.707000	310.000000	45.000000	-0.639342	-0.253488	0.088390	0.097257	-0.394729	0.015550	1.000000	292.161000
A	LtBrown	0.766000	310.000000	45.000000	-0.639342	-0.253488	0.088390	0.097257	-0.394729	0.015550	1.000000	292.220000
A	LtBrown	0.813000	310.000000	45.000000	-0.639342	-0.253488	0.088390	0.097257	-0.394729	0.015550	1.000000	292.267000
A	LtBrown	0.864000	310.000000	45.000000	-0.639342	-0.253488	0.088390	0.097257	-0.394729	0.015550	1.000000	292.318000
A	LtBrown	0.912000	310.000000	45.000000	-0.609706	-0.241541	0.053152	0.092503	-0.408022	0.030426	1.000000	292.366000
A	LtBrown	0.962000	310.000000	45.000000	-0.609706	-0.241541	0.053152	0.092503	-0.408022	0.030426	1.000000	292.416000
A	LtBrown	1.023000	310.000000	45.000000	-0.609706	-0.241541	0.053152	0.092503	-0.408022	0.030426	1.000000	292.477000
A	LtBrown	1.069000	310.000000	45.000000	-0.609706	-0.241541	0.053152	0.092503	-0.408022	0.030426	1.000000	292.523000
A	LtBrown	1.114000	310.000000	45.000000	-0.633515	-0.317780	0.075268	0.123495	-0.397595	0.013334	1.000000	292.568000
A	LtBrown	1.164000	310.000000	45.000000	-0.633515	-0.317780	0.075268	0.123495	-0.397595	0.013334	1.000000	292.618000
A	LtBrown	1.220000	310.000000	45.000000	-0.633515	-0.317780	0.075268	0.123495	-0.397595	0.013334	1.000000	292.674000
A	LtBrown	1.273000	310.000000	45.000000	-0.633515	-0.317780	0.075268	0.123495	-0.397595	0.013334	1.000000	292.727000
A	LtBrown	1.318000	310.000000	45.000000	-0.616890	-0.296691	0.075441	0.112005	-0.403348	0.020405	1.000000	292.772000
A	LtBrown	1.366000	310.000000	45.000000	-0.616890	-0.296691	0.075441	0.112005	-0.403348	0.020405	1.000000	292.820000
A	LtBrown	1.423000	310.000000	45.000000	-0.616890	-0.296691	0.075441	0.112005	-0.403348	0.020405	1.000000	292.877000
A	LtBrown	1.465000	310.000000	45.000000	-0.616890	-0.296691	0.075441	0.112005	-0.403348	0.020405	1.000000	292.919000
A	LtBrown	1.522000	310.000000	45.000000	-0.614887	-0.267352	0.082893	0.100606	-0.421215	0.006743	1.000000	292.976000
A	LtBrown	1.571000	310.000000	45.000000	-0.614887	-0.267352	0.082893	0.100606	-0.421215	0.006743	1.000000	293.025000
A	LtBrown	1.626000	310.000000	45.000000	-0.614887	-0.267352	0.082893	0.100606	-0.421215	0.006743	1.000000	293.080000
A	LtBrown	1.680000	310.000000	45.000000	-0.614887	-0.267352	0.082893	0.100606	-0.421215	0.006743	1.000000	293.134000
A	LtBrown	1.725000	310.000000	45.000000	-0.624053	-0.277563	0.125376	0.126828	-0.410652	0.021653	1.000000	293.179000
A	LtBrown	1.775000	310.000000	45.000000	-0.624053	-0.277563	0.125376	0.126828	-0.410652	0.021653	1.000000	293.229000
A	LtBrown	1.834000	310.000000	45.000000	-0.624053	-0.277563	0.125376	0.126828	-0.410652	0.021653	1.000000	293.288000
A	LtBrown	1.880000	310.000000	45.000000	-0.624053	-0.277563	0.125376	0.126828	-0.410652	0.021653	1.000000	293.334000
A	LtBrown	1.939000	310.000000	45.000000	-0.631269	-0.283186	0.111507	0.126499	-0.400606	0.015362	1.000000	293.393000
A	LtBrown	2.000000	310.000000	45.000000	-0.631269	-0.283186	0.111507	0.126499	-0.400606	0.015362	1.000000	293.454000
A	LtBrown	2.036000	310.000000	45.000000	-0.631269	-0.283186	0.111507	0.126499	-0.400606	0.015362	1.000000	293.490000
A	LtBrown	2.089000	310.000000	45.000000	-0.631269	-0.283186	0.111507	0.126499	-0.400606	0.015362	1.000000	293.543000
A	LtBrown	2.141000	310.000000	45.000000	-0.677812	-0.236150	0.080257	0.097865	-0.388574	-0.008583	1.000000	293.595000
A	LtBrown	2.184000	310.000000	45.000000	-0.677812	-0.236150	0.080257	0.097865	-0.388574	-0.008583	1.000000	293.638000
A	LtBrown	2.245000	310.000000	45.000000	-0.677812	-0.236150	0.080257	0.097865	-0.388574	-0.008583	1.000000	293.699000
A	LtBrown	2.295000	310.000000	45.000000	-0.677812	-0.236150	0.080257	0.097865	-0.388574	-0.008583	1.000000	293.749000
A	LtBrown	2.337000	310.000000	45.000000	-0.677812	-0.236150	0.080257	0.097865	-0.388574	-0.008583	1.000000	293.791000
A	LtBrown	2.390000	310.000000	45.000000	-0.622337	-0.276160	0.076041	0.109526	-0.400980	0.028718	1.000000	293.844000
A	LtBrown	2.442000	310.000000	45.000000	-0.622337	-0.276160	0.076041	0.109526	-0.400980	0.028718	1.000000	293.896000
A	LtBrown	2.498000	310.000000	45.000000	-0.622337	-0.276160	0.076041	0.109526	-0.400980	0.028718	1.000000	293.952000
A	LtBrown	-2.447000	0.000000	90.000000	-0.338829	0.158148	0.207626	0.312906	-0.297059	0.104511	1.000000	397.507000
A	LtBrown	-2.360000	0.000000	90.000000	-0.338829	0.158148	0.207626	0.312906	-0.297059	0.104511	1.000000	397.594000
A	LtBrown	-2.277000	0.000000	90.000000	-0.338829	0.158148	0.207626	0.312906	-0.297059	0.104511	1.000000	397.677000
A	LtBrown	-2.191000	0.000000	90.000000	-0.302107	0.146406	0.226187	0.328485	-0.323933	0.171736	1.000000	397.763000
A	LtBrown	-2.115000	0.000000	90.000000	-0.302107	0.146406	0.226187	0.328485	-0.323933	0.171736	1.000000	397.839000
A	LtBrown	-2.031000	0.000000	90.000000	-0.302107	0.146406	0.226187	0.328485	-0.323933	0.171736	1.000000	397.923000
A	LtBrown	-1.937000	0.000000	90.000000	-0.347212	0.149199	0.197914	0.299487	-0.285493	0.106317	1.000000	398.017000
A	LtBrown	-1.873000	0.000000	90.000000	-0.347212	0.149199	0.197914	0.299487	-0.285493	0.106317	1.000000	398.081000
A	LtBrown	-1.787000	0.000000	90.000000	-0.347212	0.149199	0.197914	0.299487	-0.285493	0.106317	1.000000	398.167000
A	LtBrown	-1.692000	0.000000	90.000000	-0.389636	0.085312	0.193980	0.327278	-0.243138	0.108391	1.000000	398.262000
A	LtBrown	-1.613000	0.000000	90.000000	-0.389636	0.085312	0.193980	0.327278	-0.243138	0.108391	1.000000	398.341000
A	LtBrown	-1.527000	0.000000	90.000000	-0.389636	0.085312	0.193980	0.327278	-0.243138	0.108391	1.000000	398.427000
A	LtBrown	-1.451000	0.000000	90.000000	-0.384672	0.123025	0.263260	0.355156	-0.293813	0.085419	1.000000	398.503000
A	LtBrown	-1.354000	0.000000	90.000000	-0.384672	0.123025	0.263260	0.355156	-0.293813	0.085419	1.000000	398.600000
A	LtBrown	-1.291000	0.000000	90.000000	-0.384672	0.123025	0.263260	0.355156	-0.293813	0.085419	1.000000	398.663000
A	LtBrown	-1.192000	0.000000	90.000000	-0.398097	0.166840	0.210568	0.333128	-0.303337	0.103398	1.000000	398.762000
A	LtBrown	-1.111000	0.000000	90.000000	-0.398097	0.166840	0.210568	0.333128	-0.303337	0.103398	1.000000	398.843000
A	LtBrown	-1.034000	0.000000	90.000000	-0.398097	0.166840	0.210568	0.333128	-0.303337	0.103398	1.000000	398.920000
A	LtBrown	-0.945000	0.000000	90.000000	-0.409665	0.187492	0.180295	0.266323	-0.245113	0.141315	1.000000	399.009000
A	LtBrown	-0.860000	0.000000	90.000000	-0.409665	0.187492	0.180295	0.266323	-0.245113	0.141315	1.000000	399.094000
A	LtBrown	-0.788000	0.000000	90.000000	-0.409665	0.187492	0.180295	0.266323	-0.245113	0.141315	1.000000	399.166000
A	LtBrown	-0.698000	0.000000	90.000000	-0.379308	0.261037	0.164383	0.271280	-0.331632	0.107780	1.000000	399.256000
A	LtBrown	-0.612000	0.000000	90.000000	-0.379308	0.261037	0.164383	0.271280	-0.331632	0.107780	1.000000	399.342000
A	LtBrown	-0.525000	0.000000	90.000000	-0.379308	0.261037	0.164383	0.271280	-0.331632	0.107780	1.000000	399.429000
A	LtBrown	-0.443000	0.000000	90.000000	-0.408158	0.132328	0.183985	0.316980	-0.300148	0.091337	1.000000	399.511000
A	LtBrown	-0.363000	0.000000	90.000000	-0.408158	0.132328	0.183985	0.316980	-0.300148	0.091337	1.000000	399.591000
A	LtBrown	-0.282000	0.000000	90.000000	-0.408158	0.132328	0.183985	0.316980	-0.300148	0.091337	1.000000	399.672000
A	LtBrown	-0.192000	0.000000	90.000000	-0.376323	0.240885	0.177926	0.286418	-0.320586	0.131624	1.000000	399.762000
A	LtBrown	-0.104000	0.000000	90.000000	-0.376323	0.240885	0.177926	0.286418	-0.320586	0.131624	1.000000	399.850000
A	LtBrown	-0.024000	0.000000	90.000000	-0.376323	0.240885	0.177926	0.286418	-0.320586	0.131624	1.000000	399.930000
A	LtBrown	0.058000	0.000000	90.000000	-0.487597	0.029904	0.230152	0.371273	-0.243722	0.065847	1.000000	400.012000
A	LtBrown	0.137000	0.000000	90.000000	-0.487597	0.029904	0.230152	0.371273	-0.243722	0.065847	1.000000	400.091000
A	LtBrown	0.225000	0.000000	90.000000	-0.487597	0.029904	0.230152	0.371273	-0.243722	0.065847	1.000000	400.179000
A	LtBrown	0.310000	0.000000	90.000000	-0.405223	0.221082	0.190514	0.304696	-0.280350	0.125807	1.000000	400.264000
A	LtBrown	0.387000	0.000000	90.000000	-0.405223	0.221082	0.190514	0.304696	-0.280350	0.125807	1.000000	400.341000
A	LtBrown	0.467000	0.000000	90.000000	-0.405223	0.221082	0.190514	0.304696	-0.280350	0.125807	1.000000	400.421000
A	LtBrown	0.551000	0.000000	90.000000	-0.346776	0.192373	0.182009	0.271401	-0.285997	0.151874	1.000000	400.505000
A	LtBrown	0.627000	0.000000	90.000000	-0.346776	0.192373	0.182009	0.271401	-0.285997	0.151874	1.000000	400.581000
A	LtBrown	0.709000	0.000000	90.000000	-0.346776	0.192373	0.182009	0.271401	-0.285997	0.151874	1.000000	400.663000
A	LtBrown	0.793000	0.000000	90.000000	-0.368912	0.221463	0.234662	0.331078	-0.326487	0.139899	1.000000	400.747000
A	LtBrown	0.882000	0.000000	90.000000	-0.368912	0.221463	0.234662	0.331078	-0.326487	0.139899	1.000000	400.836000
A	LtBrown	0.961000	0.000000	90.000000	-0.368912	0.221463	0.234662	0.331078	-0.326487	0.139899	1.000000	400.915000
A	LtBrown	1.042000	0.000000	90.000000	-0.396759	0.228884	0.198766	0.299726	-0.326933	0.103589	1.000000	400.996000
A	LtBrown	1.127000	0.000000	90.000000	-0.396759	0.228884	0.198766	0.299726	-0.326933	0.103589	1.000000	401.081000
A	LtBrown	1.207000	0.000000	90.000000	-0.396759	0.228884	0.198766	0.299726	-0.326933	0.103589	1.000000	401.161000
A	LtBrown	1.290000	0.000000	90.000000	-0.375996	0.160428	0.197764	0.297962	-0.290698	0.116900	1.000000	401.244000
A	LtBrown	1.379000	0.000000	90.000000	-0.375996	0.160428	0.197764	0.297962	-0.290698	0.116900	1.000000	401.333000
A	LtBrown	1.461000	0.000000	90.000000	-0.375996	0.160428	0.197764	0.297962	-0.290698	0.116900	1.000000	401.415000
A	LtBrown	1.546000	0.000000	90.000000	-0.325854	0.194227	0.176308	0.299897	-0.322136	0.154284	1.000000	401.500000
A	LtBrown	1.622000	0.000000	90.000000	-0.325854	0.194227	0.176308	0.299897	-0.322136	0.154284	1.000000	401.576000
A	LtBrown	1.718000	0.000000	90.000000	-0.325854	0.194227	0.176308	0.299897	-0.322136	0.154284	1.000000	401.672000
A	LtBrown	1.786000	0.000000	90.000000	-0.431097	0.057318	0.208718	0.343947	-0.230689	0.045975	1.000000	401.740000
A	LtBrown	1.876000	0.000000	90.000000	-0.431097	0.057318	0.208718	0.343947	-0.230689	0.045975	1.000000	401.830000
A	LtBrown	1.960000	0.000000	90.000000	-0.431097	0.057318	0.208718	0.343947	-0.230689	0.045975	1.000000	401.914000
A	LtBrown	2.041000	0.000000	90.000000	-0.444211	0.100198	0.236796	0.344039	-0.272323	0.080344	1.000000	401.995000
A	LtBrown	2.116000	0.000000	90.000000	-0.444211	0.100198	0.236796	0.344039	-0.272323	0.080344	1.000000	402.070000
A	LtBrown	2.202000	0.000000	90.000000	-0.444211	0.100198	0.236796	0.344039	-0.272323	0.080344	1.000000	402.156000
A	LtBrown	2.295000	0.000000	90.000000	-0.447077	0.040685	0.227784	0.383233	-0.263923	0.081006	1.000000	402.249000
A	LtBrown	2.368000	0.000000	90.000000	-0.447077	0.040685	0.227784	0.383233	-0.263923	0.081006	1.000000	402.322000
A	LtBrown	2.461000	0.000000	90.000000	-0.447077	0.040685	0.227784	0.383233	-0.263923	0.081006	1.000000	402.415000
A	LtBrown	-2.470000	310.000000	90.000000	-0.509705	-0.420555	0.233388	0.443681	-0.196969	0.190670	1.000000	440.984000
A	LtBrown	-2.404000	310.000000	90.000000	-0.479623	-0.270445	0.222806	0.397700	-0.224049	0.165813	1.000000	441.050000
A	LtBrown	-2.357000	310.000000	90.000000	-0.479623	-0.270445	0.222806	0.397700	-0.224049	0.165813	1.000000	441.097000
A	LtBrown	-2.289000	310.000000	90.000000	-0.479623	-0.270445	0.222806	0.397700	-0.224049	0.165813	1.000000	441.165000
A	LtBrown	-2.247000	310.000000	90.000000	-0.479623	-0.270445	0.222806	0.397700	-0.224049	0.165813	1.000000	441.207000
A	LtBrown	-2.191000	310.000000	90.000000	-0.481401	-0.341261	0.234081	0.422735	-0.226129	0.192561	1.000000	441.263000
A	LtBrown	-2.128000	310.000000	90.000000	-0.481401	-0.341261	0.234081	0.422735	-0.226129	0.192561	1.000000	441.326000
A	LtBrown	-2.081000	310.000000	90.000000	-0.481401	-0.341261	0.234081	0.422735	-0.226129	0.192561	1.000000	441.373000
A	LtBrown	-2.026000	310.000000	90.000000	-0.481401	-0.341261	0.234081	0.422735	-0.226129	0.192561	1.000000	441.428000
A	LtBrown	-1.974000	310.000000	90.000000	-0.464578	-0.362769	0.233066	0.406517	-0.227972	0.167693	1.000000	441.480000
A	LtBrown	-1.904000	310.000000	90.000000	-0.464578	-0.362769	0.233066	0.406517	-0.227972	0.167693	1.000000	441.550000
A	LtBrown	-1.862000	310.000000	90.000000	-0.464578	-0.362769	0.233066	0.406517	-0.227972	0.167693	1.000000	441.592000
A	LtBrown	-1.803000	310.000000	90.000000	-0.464578	-0.362769	0.233066	0.406517	-0.227972	0.167693	1.000000	441.651000
A	LtBrown	-1.747000	310.000000	90.000000	-0.478494	-0.349943	0.224786	0.408898	-0.204520	0.174666	1.000000	441.707000
A	LtBrown	-1.696000	310.000000	90.000000	-0.478494	-0.349943	0.224786	0.408898	-0.204520	0.174666	1.000000	441.758000
A	LtBrown	-1.644000	310.000000	90.000000	-0.478494	-0.349943	0.224786	0.408898	-0.204520	0.174666	1.000000	441.810000
A	LtBrown	-1.583000	310.000000	90.000000	-0.478494	-0.349943	0.224786	0.408898	-0.204520	0.174666	1.000000	441.871000
A	LtBrown	-1.529000	310.000000	90.000000	-0.415633	-0.378895	0.221562	0.419979	-0.254069	0.184589	1.000000	441.925000
A	LtBrown	-1.483000	310.000000	90.000000	-0.415633	-0.378895	0.221562	0.419979	-0.254069	0.184589	1.000000	441.971000
A	LtBrown	-1.430000	310.000000	90.000000	-0.415633	-0.378895	0.221562	0.419979	-0.254069	0.184589	1.000000	442.024000
A	LtBrown	-1.367000	310.000000	90.000000	-0.415633	-0.378895	0.221562	0.419979	-0.254069	0.184589	1.000000	442.087000
A	LtBrown	-1.310000	310.000000	90.000000	-0.506758	-0.440431	0.236663	0.464256	-0.208309	0.160708	1.000000	442.144000
A	LtBrown	-1.259000	310.000000	90.000000	-0.506758	-0.440431	0.236663	0.464256	-0.208309	0.160708	1.000000	442.195000
A	LtBrown	-1.199000	310.000000	90.000000	-0.506758	-0.440431	0.236663	0.464256	-0.208309	0.160708	1.000000	442.255000
A	LtBrown	-1.153000	310.000000	90.000000	-0.506758	-0.440431	0.236663	0.464256	-0.208309	0.160708	1.000000	442.301000
A	LtBrown	-1.091000	310.000000	90.000000	-0.535509	-0.374225	0.201851	0.436760	-0.217357	0.146399	1.000000	442.363000
A	LtBrown	-1.034000	310.000000	90.000000	-0.535509	-0.374225	0.201851	0.436760	-0.217357	0.146399	1.000000	442.420000
A	LtBrown	-0.978000	310.000000	90.000000	-0.535509	-0.374225	0.201851	0.436760	-0.217357	0.146399	1.000000	442.476000
A	LtBrown	-0.926000	310.000000	90.000000	-0.535509	-0.374225	0.201851	0.436760	-0.217357	0.146399	1.000000	442.528000
A	LtBrown	-0.875000	310.000000	90.000000	-0.543794	-0.400224	0.221810	0.464646	-0.232159	0.136001	1.000000	442.579000
A	LtBrown	-0.818000	310.000000	90.000000	-0.543794	-0.400224	0.221810	0.464646	-0.232159	0.136001	1.000000	442.636000
A	LtBrown	-0.765000	310.000000	90.000000	-0.543794	-0.400224	0.221810	0.464646	-0.232159	0.136001	1.000000	442.689000
A	LtBrown	-0.707000	310.000000	90.000000	-0.543794	-0.400224	0.221810	0.464646	-0.232159	0.136001	1.000000	442.747000
A	LtBrown	-0.648000	310.000000	90.000000	-0.483363	-0.477860	0.258608	0.470945	-0.223620	0.166081	1.000000	442.806000
A	LtBrown	-0.601000	310.000000	90.000000	-0.483363	-0.477860	0.258608	0.470945	-0.223620	0.166081	1.000000	442.853000
A	LtBrown	-0.543000	310.000000	90.000000	-0.483363	-0.477860	0.258608	0.470945	-0.223620	0.166081	1.000000	442.911000
A	LtBrown	-0.488000	310.000000	90.000000	-0.483363	-0.477860	0.258608	0.470945	-0.223620	0.166081	1.000000	442.966000
A	LtBrown	-0.428000	310.000000	90.000000	-0.487517	-0.302756	0.214946	0.403945	-0.219276	0.166004	1.000000	443.026000
A	LtBrown	-0.379000	310.000000	90.000000	-0.487517	-0.302756	0.214946	0.403945	-0.219276	0.166004	1.000000	443.075000
A	LtBrown	-0.316000	310.000000	90.000000	-0.487517	-0.302756	0.214946	0.403945	-0.219276	0.166004	1.000000	443.138000
A	LtBrown	-0.265000	310.000000	90.000000	-0.487517	-0.302756	0.214946	0.403945	-0.219276	0.166004	1.000000	443.189000
A	LtBrown	-0.209000	310.000000	90.000000	-0.447002	-0.325133	0.223557	0.402191	-0.231987	0.154253	1.000000	443.245000
A	LtBrown	-0.162000	310.000000	90.000000	-0.447002	-0.325133	0.223557	0.402191	-0.231987	0.154253	1.000000	443.292000
A	LtBrown	-0.100000	310.000000	90.000000	-0.447002	-0.325133	0.223557	0.402191	-0.231987	0.154253	1.000000	443.354000
A	LtBrown	-0.034000	310.000000	90.000000	-0.447002	-0.325133	0.223557	0.402191	-0.231987	0.154253	1.000000	443.420000
A	LtBrown	0.025000	310.000000	90.000000	-0.479828	-0.406564	0.279453	0.423688	-0.210589	0.169369	1.000000	443.479000
A	LtBrown	0.068000	310.000000	90.000000	-0.479828	-0.406564	0.279453	0.423688	-0.210589	0.169369	1.000000	443.522000
A	LtBrown	0.122000	310.000000	90.000000	-0.479828	-0.406564	0.279453	0.423688	-0.210589	0.169369	1.000000	443.576000
A	LtBrown	0.177000	310.000000	90.000000	-0.479828	-0.406564	0.279453	0.423688	-0.210589	0.169369	1.000000	443.631000
A	LtBrown	0.224000	310.000000	90.000000	-0.479828	-0.406564	0.279453	0.423688	-0.210589	0.169369	1.000000	443.678000
A	LtBrown	0.288000	310.000000	90.000000	-0.498325	-0.353904	0.235042	0.410244	-0.210675	0.167556	1.000000	443.742000
A	LtBrown	0.350000	310.000000	90.000000	-0.498325	-0.353904	0.235042	0.410244	-0.210675	0.167556	1.000000	443.804000
A	LtBrown	0.396000	310.000000	90.000000	-0.498325	-0.353904	0.235042	0.410244	-0.210675	0.167556	1.000000	443.850000
A	LtBrown	0.442000	310.000000	90.000000	-0.498325	-0.353904	0.235042	0.410244	-0.210675	0.167556	1.000000	443.896000
A	LtBrown	0.506000	310.000000	90.000000	-0.476290	-0.386335	0.234729	0.422663	-0.227011	0.176892	1.000000	443.960000
A	LtBrown	0.553000	310.000000	90.000000	-0.476290	-0.386335	0.234729	0.422663	-0.227011	0.176892	1.000000	444.007000
A	LtBrown	0.618000	310.000000	90.000000	-0.476290	-0.386335	0.234729	0.422663	-0.227011	0.176892	1.000000	444.072000
A	LtBrown	0.666000	310.000000	90.000000	-0.476290	-0.386335	0.234729	0.422663	-0.227011	0.176892	1.000000	444.120000
A	LtBrown	0.728000	310.000000	90.000000	-0.491220	-0.307687	0.222598	0.395651	-0.199232	0.173165	1.000000	444.182000
A	LtBrown	0.777000	310.000000	90.000000	-0.491220	-0.307687	0.222598	0.395651	-0.199232	0.173165	1.000000	444.231000
A	LtBrown	0.839000	310.000000	90.000000	-0.491220	-0.307687	0.222598	0.395651	-0.199232	0.173165	1.000000	444.293000
A	LtBrown	0.880000	310.000000	90.000000	-0.491220	-0.307687	0.222598	0.395651	-0.199232	0.173165	1.000000	444.334000
A	LtBrown	0.940000	310.000000	90.000000	-0.399421	-0.326985	0.232219	0.396041	-0.220573	0.208166	1.000000	444.394000
A	LtBrown	1.001000	310.000000	90.000000	-0.399421	-0.326985	0.232219	0.396041	-0.220573	0.208166	1.000000	444.455000
A	LtBrown	1.047000	310.000000	90.000000	-0.399421	-0.326985	0.232219	0.396041	-0.220573	0.208166	1.000000	444.501000
A	LtBrown	1.111000	310.000000	90.000000	-0.399421	-0.326985	0.232219	0.396041	-0.220573	0.208166	1.000000	444.565000
A	LtBrown	1.159000	310.000000	90.000000	-0.509158	-0.363681	0.223579	0.426162	-0.222452	0.144587	1.000000	444.613000
A	LtBrown	1.209000	310.000000	90.000000	-0.509158	-0.363681	0.223579	0.426162	-0.222452	0.144587	1.000000	444.663000
A	LtBrown	1.272000	310.000000	90.000000	-0.509158	-0.363681	0.223579	0.426162	-0.222452	0.144587	1.000000	444.726000
A	LtBrown	1.328000	310.000000	90.000000	-0.509158	-0.363681	0.223579	0.426162	-0.222452	0.144587	1.000000	444.782000
A	LtBrown	1.384000	310.000000	90.000000	-0.487226	-0.294362	0.194002	0.398485	-0.215027	0.151135	1.000000	444.838000
A	LtBrown	1.437000	310.000000	90.000000	-0.487226	-0.294362	0.194002	0.398485	-0.215027	0.151135	1.000000	444.891000
A	LtBrown	1.495000	310.000000	90.000000	-0.487226	-0.294362	0.194002	0.398485	-0.215027	0.151135	1.000000	444.949000
A	LtBrown	1.552000	310.000000	90.000000	-0.487226	-0.294362	0.194002	0.398485	-0.215027	0.151135	1.000000	445.006000
A	LtBrown	1.607000	310.000000	90.000000	-0.501082	-0.365351	0.216991	0.430826	-0.210865	0.169037	1.000000	445.061000
A	LtBrown	1.658000	310.000000	90.000000	-0.501082	-0.365351	0.216991	0.430826	-0.210865	0.169037	1.000000	445.112000
A	LtBrown	1.713000	310.000000	90.000000	-0.501082	-0.365351	0.216991	0.430826	-0.210865	0.169037	1.000000	445.167000
A	LtBrown	1.771000	310.000000	90.000000	-0.501082	-0.365351	0.216991	0.430826	-0.210865	0.169037	1.000000	445.225000
A	LtBrown	1.826000	310.000000	90.000000	-0.508806	-0.423466	0.240546	0.456766	-0.216327	0.154388	1.000000	445.280000
A	LtBrown	1.873000	310.000000	90.000000	-0.508806	-0.423466	0.240546	0.456766	-0.216327	0.154388	1.000000	445.327000
A	LtBrown	1.936000	310.000000	90.000000	-0.508806	-0.423466	0.240546	0.456766	-0.216327	0.154388	1.000000	445.390000
A	LtBrown	1.990000	310.000000	90.000000	-0.508806	-0.423466	0.240546	0.456766	-0.216327	0.154388	1.000000	445.444000
A	LtBrown	2.038000	310.000000	90.000000	-0.480667	-0.331440	0.225485	0.406613	-0.216732	0.185349	1.000000	445.492000
A	LtBrown	2.091000	310.000000	90.000000	-0.480667	-0.331440	0.225485	0.406613	-0.216732	0.185349	1.000000	445.545000
A	LtBrown	2.148000	310.000000	90.000000	-0.480667	-0.331440	0.225485	0.406613	-0.216732	0.185349	1.000000	445.602000
A	LtBrown	2.200000	310.000000	90.000000	-0.480667	-0.331440	0.225485	0.406613	-0.216732	0.185349	1.000000	445.654000
A	LtBrown	2.255000	310.000000	90.000000	-0.457866	-0.341981	0.213986	0.414703	-0.238456	0.189553	1.000000	445.709000
A	LtBrown	2.309000	310.000000	90.000000	-0.457866	-0.341981	0.213986	0.414703	-0.238456	0.189553	1.000000	445.763000
A	LtBrown	2.365000	310.000000	90.000000	-0.457866	-0.341981	0.213986	0.414703	-0.238456	0.189553	1.000000	445.819000
A	LtBrown	2.423000	310.000000	90.000000	-0.457866	-0.341981	0.213986	0.414703	-0.238456	0.189553	1.000000	445.877000
A	LtBrown	2.476000	310.000000	90.000000	-0.575321	-0.325453	0.189830	0.406200	-0.194922	0.107949	1.000000	445.930000
A	LtBrown	-2.476000	0.000000	315.000000	0.220158	-0.132316	0.073740	0.117790	-0.025144	0.005702	1.000000	575.978000
A	LtBrown	-2.412000	0.000000	315.000000	0.243984	-0.135455	0.052608	0.100152	0.006888	0.080461	1.000000	576.042000
A	LtBrown	-2.343000	0.000000	315.000000	0.243984	-0.135455	0.052608	0.100152	0.006888	0.080461	1.000000	576.111000
A	LtBrown	-2.278000	0.000000	315.000000	0.243984	-0.135455	0.052608	0.100152	0.006888	0.080461	1.000000	576.176000
A	LtBrown	-2.214000	0.000000	315.000000	0.243984	-0.135455	0.052608	0.100152	0.006888	0.080461	1.000000	576.240000
A	LtBrown	-2.144000	0.000000	315.000000	0.243152	-0.121140	0.060706	0.110526	-0.023020	0.045272	1.000000	576.310000
A	LtBrown	-2.096000	0.000000	315.000000	0.243152	-0.121140	0.060706	0.110526	-0.023020	0.045272	1.000000	576.358000
A	LtBrown	-2.024000	0.000000	315.000000	0.243152	-0.121140	0.060706	0.110526	-0.023020	0.045272	1.000000	576.430000
A	LtBrown	-1.943000	0.000000	315.000000	0.243152	-0.121140	0.060706	0.110526	-0.023020	0.045272	1.000000	576.511000
A	LtBrown	-1.873000	0.000000	315.000000	0.239845	-0.111765	0.075272	0.101770	-0.019904	0.044315	1.000000	576.581000
A	LtBrown	-1.803000	0.000000	315.000000	0.239845	-0.111765	0.075272	0.101770	-0.019904	0.044315	1.000000	576.651000
A	LtBrown	-1.741000	0.000000	315.000000	0.239845	-0.111765	0.075272	0.101770	-0.019904	0.044315	1.000000	576.713000
A	LtBrown	-1.673000	0.000000	315.000000	0.239845	-0.111765	0.075272	0.101770	-0.019904	0.044315	1.000000	576.781000
A	LtBrown	-1.626000	0.000000	315.000000	0.212424	-0.196968	0.063990	0.128293	-0.025022	0.005926	1.000000	576.828000
A	LtBrown	-1.542000	0.000000	315.000000	0.212424	-0.196968	0.063990	0.128293	-0.025022	0.005926	1.000000	576.912000
A	LtBrown	-1.474000	0.000000	315.000000	0.212424	-0.196968	0.063990	0.128293	-0.025022	0.005926	1.000000	576.980000
A	LtBrown	-1.423000	0.000000	315.000000	0.253349	-0.118856	0.014492	0.091883	-0.001860	0.059773	1.000000	577.031000
A	LtBrown	-1.343000	0.000000	315.000000	0.253349	-0.118856	0.014492	0.091883	-0.001860	0.059773	1.000000	577.111000
A	LtBrown	-1.276000	0.000000	315.000000	0.253349	-0.118856	0.014492	0.091883	-0.001860	0.059773	1.000000	577.178000
A	LtBrown	-1.217000	0.000000	315.000000	0.227022	-0.144089	0.034418	0.098585	-0.024428	0.022977	1.000000	577.237000
A	LtBrown	-1.134000	0.000000	315.000000	0.227022	-0.144089	0.034418	0.098585	-0.024428	0.022977	1.000000	577.320000
A	LtBrown	-1.081000	0.000000	315.000000	0.227022	-0.144089	0.034418	0.098585	-0.024428	0.022977	1.000000	577.373000
A	LtBrown	-1.009000	0.000000	315.000000	0.235978	-0.143285	0.042445	0.103066	-0.022414	0.048710	1.000000	577.445000
A	LtBrown	-0.947000	0.000000	315.000000	0.235978	-0.143285	0.042445	0.103066	-0.022414	0.048710	1.000000	577.507000
A	LtBrown	-0.875000	0.000000	315.000000	0.235978	-0.143285	0.042445	0.103066	-0.022414	0.048710	1.000000	577.579000
A	LtBrown	-0.815000	0.000000	315.000000	0.235978	-0.143285	0.042445	0.103066	-0.022414	0.048710	1.000000	577.639000
A	LtBrown	-0.748000	0.000000	315.000000	0.226477	-0.152761	0.052268	0.124948	-0.017837	0.033713	1.000000	577.706000
A	LtBrown	-0.679000	0.000000	315.000000	0.226477	-0.152761	0.052268	0.124948	-0.017837	0.033713	1.000000	577.775000
A	LtBrown	-0.612000	0.000000	315.000000	0.226477	-0.152761	0.052268	0.124948	-0.017837	0.033713	1.000000	577.842000
A	LtBrown	-0.553000	0.000000	315.000000	0.226477	-0.152761	0.052268	0.124948	-0.017837	0.033713	1.000000	577.901000
A	LtBrown	-0.473000	0.000000	315.000000	0.242486	-0.169392	0.045802	0.116997	-0.023229	0.019438	1.000000	577.981000
A	LtBrown	-0.419000	0.000000	315.000000	0.242486	-0.169392	0.045802	0.116997	-0.023229	0.019438	1.000000	578.035000
A	LtBrown	-0.346000	0.000000	315.000000	0.242486	-0.169392	0.045802	0.116997	-0.023229	0.019438	1.000000	578.108000
A	LtBrown	-0.266000	0.000000	315.000000	0.174470	-0.074855	0.050979	0.098147	0.001591	0.020880	1.000000	578.188000
A	LtBrown	-0.211000	0.000000	315.000000	0.174470	-0.074855	0.050979	0.098147	0.001591	0.020880	1.000000	578.243000
A	LtBrown	-0.133000	0.000000	315.000000	0.174470	-0.074855	0.050979	0.098147	0.001591	0.020880	1.000000	578.321000
A	LtBrown	-0.075000	0.000000	315.000000	0.174470	-0.074855	0.050979	0.098147	0.001591	0.020880	1.000000	578.379000
A	LtBrown	-0.011000	0.000000	315.000000	0.230755	-0.181181	0.070182	0.143646	-0.034708	0.010743	1.000000	578.443000
A	LtBrown	0.076000	0.000000	315.000000	0.230755	-0.181181	0.070182	0.143646	-0.034708	0.010743	1.000000	578.530000
A	LtBrown	0.124000	0.000000	315.000000	0.230755	-0.181181	0.070182	0.143646	-0.034708	0.010743	1.000000	578.578000
A	LtBrown	0.194000	0.000000	315.000000	0.242282	-0.171431	0.027655	0.123319	-0.002696	0.063977	1.000000	578.648000
A	LtBrown	0.265000	0.000000	315.000000	0.242282	-0.171431	0.027655	0.123319	-0.002696	0.063977	1.000000	578.719000
A	LtBrown	0.320000	0.000000	315.000000	0.242282	-0.171431	0.027655	0.123319	-0.002696	0.063977	1.000000	578.774000
A	LtBrown	0.391000	0.000000	315.000000	0.242282	-0.171431	0.027655	0.123319	-0.002696	0.063977	1.000000	578.845000
A	LtBrown	0.460000	0.000000	315.000000	0.240828	-0.131011	0.024501	0.096566	-0.006057	0.047415	1.000000	578.914000
A	LtBrown	0.523000	0.000000	315.000000	0.240828	-0.131011	0.024501	0.096566	-0.006057	0.047415	1.000000	578.977000
A	LtBrown	0.599000	0.000000	315.000000	0.240828	-0.131011	0.024501	0.096566	-0.006057	0.047415	1.000000	579.053000
A	LtBrown	0.662000	0.000000	315.000000	0.194438	-0.117464	0.004565	0.072542	-0.006722	0.010586	1.000000	579.116000
A	LtBrown	0.725000	0.000000	315.000000	0.194438	-0.117464	0.004565	0.072542	-0.006722	0.010586	1.000000	579.179000
A	LtBrown	0.789000	0.000000	315.000000	0.194438	-0.117464	0.004565	0.072542	-0.006722	0.010586	1.000000	579.243000
A	LtBrown	0.852000	0.000000	315.000000	0.194438	-0.117464	0.004565	0.072542	-0.006722	0.010586	1.000000	579.306000
A	LtBrown	0.927000	0.000000	315.000000	0.224786	-0.133263	0.014672	0.097264	-0.008977	0.034597	1.000000	579.381000
A	LtBrown	0.997000	0.000000	315.000000	0.224786	-0.133263	0.014672	0.097264	-0.008977	0.034597	1.000000	579.451000
A	LtBrown	1.066000	0.000000	315.000000	0.224786	-0.133263	0.014672	0.097264	-0.008977	0.034597	1.000000	579.520000
A	LtBrown	1.112000	0.000000	315.000000	0.224786	-0.133263	0.014672	0.097264	-0.008977	0.034597	1.000000	579.566000
A	LtBrown	1.190000	0.000000	315.000000	0.262296	-0.164911	0.024219	0.107093	-0.024252	0.055645	1.000000	579.644000
A	LtBrown	1.266000	0.000000	315.000000	0.262296	-0.164911	0.024219	0.107093	-0.024252	0.055645	1.000000	579.720000
A	LtBrown	1.320000	0.000000	315.000000	0.262296	-0.164911	0.024219	0.107093	-0.024252	0.055645	1.000000	579.774000
A	LtBrown	1.391000	0.000000	315.000000	0.256987	-0.113753	-0.010945	0.079343	0.002240	0.062814	1.000000	579.845000
A	LtBrown	1.451000	0.000000	315.000000	0.256987	-0.113753	-0.010945	0.079343	0.002240	0.062814	1.000000	579.905000
A	LtBrown	1.521000	0.000000	315.000000	0.256987	-0.113753	-0.010945	0.079343	0.002240	0.062814	1.000000	579.975000
A	LtBrown	1.584000	0.000000	315.000000	0.256987	-0.113753	-0.010945	0.079343	0.002240	0.062814	1.000000	580.038000
A	LtBrown	1.657000	0.000000	315.000000	0.263257	-0.136195	-0.003710	0.093245	-0.008383	0.064163	1.000000	580.111000
A	LtBrown	1.729000	0.000000	315.000000	0.263257	-0.136195	-0.003710	0.093245	-0.008383	0.064163	1.000000	580.183000
A	LtBrown	1.786000	0.000000	315.000000	0.263257	-0.136195	-0.003710	0.093245	-0.008383	0.064163	1.000000	580.240000
A	LtBrown	1.863000	0.000000	315.000000	0.202987	-0.125456	0.001662	0.088880	-0.005024	0.017554	1.000000	580.317000
A	LtBrown	1.925000	0.000000	315.000000	0.202987	-0.125456	0.001662	0.088880	-0.005024	0.017554	1.000000	580.379000
A	LtBrown	1.989000	0.000000	315.000000	0.202987	-0.125456	0.001662	0.088880	-0.005024	0.017554	1.000000	580.443000
A	LtBrown	2.057000	0.000000	315.000000	0.202987	-0.125456	0.001662	0.088880	-0.005024	0.017554	1.000000	580.511000
A	LtBrown	2.125000	0.000000	315.000000	0.239772	-0.135763	0.009824	0.098195	-0.024887	0.020449	1.000000	580.579000
A	LtBrown	2.201000	0.000000	315.000000	0.239772	-0.135763	0.009824	0.098195	-0.024887	0.020449	1.000000	580.655000
A	LtBrown	2.270000	0.000000	315.000000	0.239772	-0.135763	0.009824	0.098195	-0.024887	0.020449	1.000000	580.724000
A	LtBrown	2.324000	0.000000	315.000000	0.239772	-0.135763	0.009824	0.098195	-0.024887	0.020449	1.000000	580.778000
A	LtBrown	2.390000	0.000000	315.000000	0.247178	-0.108831	-0.016791	0.085515	0.000990	0.046771	1.000000	580.844000
A	LtBrown	2.463000	0.000000	315.000000	0.247178	-0.108831	-0.016791	0.085515	0.000990	0.046771	1.000000	580.917000
A	LtBrown	-2.470000	50.000000	315.000000	0.107423	-0.294586	0.094199	0.225677	0.050184	0.025968	1.000000	607.984000
A	LtBrown	-2.420000	50.000000	315.000000	0.107423	-0.294586	0.094199	0.225677	0.050184	0.025968	1.000000	608.034000
A	LtBrown	-2.370000	50.000000	315.000000	0.107423	-0.294586	0.094199	0.225677	0.050184	0.025968	1.000000	608.084000
A	LtBrown	-2.325000	50.000000	315.000000	0.075259	-0.361208	0.139412	0.268942	0.055211	0.010580	1.000000	608.129000
A	LtBrown	-2.271000	50.000000	315.000000	0.075259	-0.361208	0.139412	0.268942	0.055211	0.010580	1.000000	608.183000
A	LtBrown	-2.221000	50.000000	315.000000	0.075259	-0.361208	0.139412	0.268942	0.055211	0.010580	1.000000	608.233000
A	LtBrown	-2.175000	50.000000	315.000000	0.075259	-0.361208	0.139412	0.268942	0.055211	0.010580	1.000000	608.279000
A	LtBrown	-2.122000	50.000000	315.000000	0.078601	-0.343256	0.133072	0.264517	0.045463	0.003107	1.000000	608.332000
A	LtBrown	-2.077000	50.000000	315.000000	0.078601	-0.343256	0.133072	0.264517	0.045463	0.003107	1.000000	608.377000
A	LtBrown	-2.022000	50.000000	315.000000	0.078601	-0.343256	0.133072	0.264517	0.045463	0.003107	1.000000	608.432000
A	LtBrown	-1.974000	50.000000	315.000000	0.078601	-0.343256	0.133072	0.264517	0.045463	0.003107	1.000000	608.480000
A	LtBrown	-1.924000	50.000000	315.000000	0.078601	-0.343256	0.133072	0.264517	0.045463	0.003107	1.000000	608.530000
A	LtBrown	-1.874000	50.000000	315.000000	0.058094	-0.402327	0.127974	0.283905	0.072711	0.002639	1.000000	608.580000
A	LtBrown	-1.831000	50.000000	315.000000	0.058094	-0.402327	0.127974	0.283905	0.072711	0.002639	1.000000	608.623000
A	LtBrown	-1.772000	50.000000	315.000000	0.058094	-0.402327	0.127974	0.283905	0.072711	0.002639	1.000000	608.682000
A	LtBrown	-1.727000	50.000000	315.000000	0.058094	-0.402327	0.127974	0.283905	0.072711	0.002639	1.000000	608.727000
A	LtBrown	-1.676000	50.000000	315.000000	0.058094	-0.402327	0.127974	0.283905	0.072711	0.002639	1.000000	608.778000
A	LtBrown	-1.627000	50.000000	315.000000	0.081063	-0.353268	0.087735	0.253865	0.069550	0.015964	1.000000	608.827000
A	LtBrown	-1.575000	50.000000	315.000000	0.081063	-0.353268	0.087735	0.253865	0.069550	0.015964	1.000000	608.879000
A	LtBrown	-1.528000	50.000000	315.000000	0.081063	-0.353268	0.087735	0.253865	0.069550	0.015964	1.000000	608.926000
A	LtBrown	-1.478000	50.000000	315.000000	0.081063	-0.353268	0.087735	0.253865	0.069550	0.015964	1.000000	608.976000
A	LtBrown	-1.436000	50.000000	315.000000	0.081063	-0.353268	0.087735	0.253865	0.069550	0.015964	1.000000	609.018000
A	LtBrown	-1.386000	50.000000	315.000000	0.063587	-0.318721	0.118397	0.247741	0.070342	0.023979	1.000000	609.068000
A	LtBrown	-1.336000	50.000000	315.000000	0.063587	-0.318721	0.118397	0.247741	0.070342	0.023979	1.000000	609.118000
A	LtBrown	-1.283000	50.000000	315.000000	0.063587	-0.318721	0.118397	0.247741	0.070342	0.023979	1.000000	609.171000
A	LtBrown	-1.231000	50.000000	315.000000	0.063587	-0.318721	0.118397	0.247741	0.070342	0.023979	1.000000	609.223000
A	LtBrown	-1.185000	50.000000	315.000000	0.063587	-0.318721	0.118397	0.247741	0.070342	0.023979	1.000000	609.269000
A	LtBrown	-1.134000	50.000000	315.000000	0.061117	-0.279426	0.125896	0.223167	0.068665	0.025213	1.000000	609.320000
A	LtBrown	-1.092000	50.000000	315.000000	0.061117	-0.279426	0.125896	0.223167	0.068665	0.025213	1.000000	609.362000
A	LtBrown	-1.029000	50.000000	315.000000	0.061117	-0.279426	0.125896	0.223167	0.068665	0.025213	1.000000	609.425000
A	LtBrown	-0.981000	50.000000	315.000000	0.061117	-0.279426	0.125896	0.223167	0.068665	0.025213	1.000000	609.473000
A	LtBrown	-0.928000	50.000000	315.000000	0.097118	-0.335906	0.124603	0.251428	0.052637	0.019616	1.000000	609.526000
A	LtBrown	-0.883000	50.000000	315.000000	0.097118	-0.335906	0.124603	0.251428	0.052637	0.019616	1.000000	609.571000
A	LtBrown	-0.833000	50.000000	315.000000	0.097118	-0.335906	0.124603	0.251428	0.052637	0.019616	1.000000	609.621000
A	LtBrown	-0.779000	50.000000	315.000000	0.097118	-0.335906	0.124603	0.251428	0.052637	0.019616	1.000000	609.675000
A	LtBrown	-0.729000	50.000000	315.000000	0.097118	-0.335906	0.124603	0.251428	0.052637	0.019616	1.000000	609.725000
A	LtBrown	-0.675000	50.000000	315.000000	0.137239	-0.311772	0.086304	0.233063	0.043720	0.028846	1.000000	609.779000
A	LtBrown	-0.631000	50.000000	315.000000	0.137239	-0.311772	0.086304	0.233063	0.043720	0.028846	1.000000	609.823000
A	LtBrown	-0.586000	50.000000	315.000000	0.137239	-0.311772	0.086304	0.233063	0.043720	0.028846	1.000000	609.868000
A	LtBrown	-0.532000	50.000000	315.000000	0.137239	-0.311772	0.086304	0.233063	0.043720	0.028846	1.000000	609.922000
A	LtBrown	-0.483000	50.000000	315.000000	0.137239	-0.311772	0.086304	0.233063	0.043720	0.028846	1.000000	609.971000
A	LtBrown	-0.431000	50.000000	315.000000	0.138822	-0.353480	0.095726	0.249594	0.051902	0.032004	1.000000	610.023000
A	LtBrown	-0.378000	50.000000	315.000000	0.138822	-0.353480	0.095726	0.249594	0.051902	0.032004	1.000000	610.076000
A	LtBrown	-0.323000	50.000000	315.000000	0.138822	-0.353480	0.095726	0.249594	0.051902	0.032004	1.000000	610.131000
A	LtBrown	-0.281000	50.000000	315.000000	0.138822	-0.353480	0.095726	0.249594	0.051902	0.032004	1.000000	610.173000
A	LtBrown	-0.224000	50.000000	315.000000	0.142197	-0.282777	0.098505	0.230207	0.056205	0.047334	1.000000	610.230000
A	LtBrown	-0.171000	50.000000	315.000000	0.142197	-0.282777	0.098505	0.230207	0.056205	0.047334	1.000000	610.283000
A	LtBrown	-0.130000	50.000000	315.000000	0.142197	-0.282777	0.098505	0.230207	0.056205	0.047334	1.000000	610.324000
A	LtBrown	-0.075000	50.000000	315.000000	0.142197	-0.282777	0.098505	0.230207	0.056205	0.047334	1.000000	610.379000
A	LtBrown	-0.024000	50.000000	315.000000	0.142197	-0.282777	0.098505	0.230207	0.056205	0.047334	1.000000	610.430000
A	LtBrown	0.022000	50.000000	315.000000	0.127291	-0.326642	0.128475	0.251963	0.059313	0.038910	1.000000	610.476000
A	LtBrown	0.071000	50.000000	315.000000	0.127291	-0.326642	0.128475	0.251963	0.059313	0.038910	1.000000	610.525000
A	LtBrown	0.121000	50.000000	315.000000	0.127291	-0.326642	0.128475	0.251963	0.059313	0.038910	1.000000	610.575000
A	LtBrown	0.177000	50.000000	315.000000	0.127291	-0.326642	0.128475	0.251963	0.059313	0.038910	1.000000	610.631000
A	LtBrown	0.233000	50.000000	315.000000	0.121817	-0.295081	0.131106	0.243996	0.056065	0.030645	1.000000	610.687000
A	LtBrown	0.276000	50.000000	315.000000	0.121817	-0.295081	0.131106	0.243996	0.056065	0.030645	1.000000	610.730000
A	LtBrown	0.317000	50.000000	315.000000	0.121817	-0.295081	0.131106	0.243996	0.056065	0.030645	1.000000	610.771000
A	LtBrown	0.374000	50.000000	315.000000	0.121817	-0.295081	0.131106	0.243996	0.056065	0.030645	1.000000	610.828000
A	LtBrown	0.428000	50.000000	315.000000	0.121817	-0.295081	0.131106	0.243996	0.056065	0.030645	1.000000	610.882000
A	LtBrown	0.473000	50.000000	315.000000	0.079978	-0.300325	0.133110	0.250088	0.054468	0.018765	1.000000	610.927000
A	LtBrown	0.529000	50.000000	315.000000	0.079978	-0.300325	0.133110	0.250088	0.054468	0.018765	1.000000	610.983000
A	LtBrown	0.570000	50.000000	315.000000	0.079978	-0.300325	0.133110	0.250088	0.054468	0.018765	1.000000	611.024000
A	LtBrown	0.626000	50.000000	315.000000	0.079978	-0.300325	0.133110	0.250088	0.054468	0.018765	1.000000	611.080000
A	LtBrown	0.680000	50.000000	315.000000	0.097471	-0.301098	0.128427	0.240145	0.061584	0.025889	1.000000	611.134000
A	LtBrown	0.729000	50.000000	315.000000	0.097471	-0.301098	0.128427	0.240145	0.061584	0.025889	1.000000	611.183000
A	LtBrown	0.783000	50.000000	315.000000	0.097471	-0.301098	0.128427	0.240145	0.061584	0.025889	1.000000	611.237000
A	LtBrown	0.826000	50.000000	315.000000	0.097471	-0.301098	0.128427	0.240145	0.061584	0.025889	1.000000	611.280000
A	LtBrown	0.871000	50.000000	315.000000	0.097471	-0.301098	0.128427	0.240145	0.061584	0.025889	1.000000	611.325000
A	LtBrown	0.924000	50.000000	315.000000	0.099688	-0.341271	0.124944	0.259917	0.055090	0.027546	1.000000	611.378000
A	LtBrown	0.972000	50.000000	315.000000	0.099688	-0.341271	0.124944	0.259917	0.055090	0.027546	1.000000	611.426000
A	LtBrown	1.030000	50.000000	315.000000	0.099688	-0.341271	0.124944	0.259917	0.055090	0.027546	1.000000	611.484000
A	LtBrown	1.074000	50.000000	315.000000	0.099688	-0.341271	0.124944	0.259917	0.055090	0.027546	1.000000	611.528000
A	LtBrown	1.120000	50.000000	315.000000	0.099688	-0.341271	0.124944	0.259917	0.055090	0.027546	1.000000	611.574000
A	LtBrown	1.178000	50.000000	315.000000	0.129301	-0.347830	0.112783	0.254988	0.050340	0.034918	1.000000	611.632000
A	LtBrown	1.229000	50.000000	315.000000	0.129301	-0.347830	0.112783	0.254988	0.050340	0.034918	1.000000	611.683000
A	LtBrown	1.285000	50.000000	315.000000	0.129301	-0.347830	0.112783	0.254988	0.050340	0.034918	1.000000	611.739000
A	LtBrown	1.335000	50.000000	315.000000	0.129301	-0.347830	0.112783	0.254988	0.050340	0.034918	1.000000	611.789000
A	LtBrown	1.392000	50.000000	315.000000	0.154003	-0.324534	0.119835	0.248727	0.054633	0.045564	1.000000	611.846000
A	LtBrown	1.438000	50.000000	315.000000	0.154003	-0.324534	0.119835	0.248727	0.054633	0.045564	1.000000	611.892000
A	LtBrown	1.489000	50.000000	315.000000	0.154003	-0.324534	0.119835	0.248727	0.054633	0.045564	1.000000	611.943000
A	LtBrown	1.530000	50.000000	315.000000	0.154003	-0.324534	0.119835	0.248727	0.054633	0.045564	1.000000	611.984000
A	LtBrown	1.582000	50.000000	315.000000	0.154003	-0.324534	0.119835	0.248727	0.054633	0.045564	1.000000	612.036000
A	LtBrown	1.627000	50.000000	315.000000	0.109868	-0.324759	0.102723	0.244291	0.051911	0.022362	1.000000	612.081000
A	LtBrown	1.685000	50.000000	315.000000	0.109868	-0.324759	0.102723	0.244291	0.051911	0.022362	1.000000	612.139000
A	LtBrown	1.722000	50.000000	315.000000	0.109868	-0.324759	0.102723	0.244291	0.051911	0.022362	1.000000	612.176000
A	LtBrown	1.778000	50.000000	315.000000	0.109868	-0.324759	0.102723	0.244291	0.051911	0.022362	1.000000	612.232000
A	LtBrown	1.826000	50.000000	315.000000	0.109868	-0.324759	0.102723	0.244291	0.051911	0.022362	1.000000	612.280000
A	LtBrown	1.871000	50.000000	315.000000	0.105857	-0.309946	0.104281	0.237038	0.057613	0.029533	1.000000	612.325000
A	LtBrown	1.924000	50.000000	315.000000	0.105857	-0.309946	0.104281	0.237038	0.057613	0.029533	1.000000	612.378000
A	LtBrown	1.979000	50.000000	315.000000	0.105857	-0.309946	0.104281	0.237038	0.057613	0.029533	1.000000	612.433000
A	LtBrown	2.023000	50.000000	315.000000	0.105857	-0.309946	0.104281	0.237038	0.057613	0.029533	1.000000	612.477000
A	LtBrown	2.079000	50.000000	315.000000	0.119232	-0.300540	0.096971	0.231736	0.053966	0.026249	1.000000	612.533000
A	LtBrown	2.122000	50.000000	315.000000	0.119232	-0.300540	0.096971	0.231736	0.053966	0.026249	1.000000	612.576000
A	LtBrown	2.176000	50.000000	315.000000	0.119232	-0.300540	0.096971	0.231736	0.053966	0.026249	1.000000	612.630000
A	LtBrown	2.225000	50.000000	315.000000	0.119232	-0.300540	0.096971	0.231736	0.053966	0.026249	1.000000	612.679000
A	LtBrown	2.270000	50.000000	315.000000	0.119232	-0.300540	0.096971	0.231736	0.053966	0.026249	1.000000	612.724000
A	LtBrown	2.323000	50.000000	315.000000	0.112609	-0.320098	0.077771	0.233247	0.066354	0.036281	1.000000	612.777000
A	LtBrown	2.375000	50.000000	315.000000	0.112609	-0.320098	0.077771	0.233247	0.066354	0.036281	1.000000	612.829000
A	LtBrown	2.427000	50.000000	315.000000	0.112609	-0.320098	0.077771	0.233247	0.066354	0.036281	1.000000	612.881000
A	LtBrown	2.466000	50.000000	315.000000	0.112609	-0.320098	0.077771	0.233247	0.066354	0.036281	1.000000	612.920000
A	LtBrown	-2.427000	0.000000	270.000000	0.684290	-0.391397	0.303932	0.667514	-0.095789	0.100074	1.000000	713.527000
A	LtBrown	-2.354000	0.000000	270.000000	0.684290	-0.391397	0.303932	0.667514	-0.095789	0.100074	1.000000	713.600000
A	LtBrown	-2.284000	0.000000	270.000000	0.684290	-0.391397	0.303932	0.667514	-0.095789	0.100074	1.000000	713.670000
A	LtBrown	-2.205000	0.000000	270.000000	0.701841	-0.402835	0.354296	0.694495	-0.079906	0.192300	1.000000	713.749000
A	LtBrown	-2.132000	0.000000	270.000000	0.701841	-0.402835	0.354296	0.694495	-0.079906	0.192300	1.000000	713.822000
A	LtBrown	-2.046000	0.000000	270.000000	0.701841	-0.402835	0.354296	0.694495	-0.079906	0.192300	1.000000	713.908000
A	LtBrown	-1.980000	0.000000	270.000000	0.682497	-0.303619	0.292025	0.648457	-0.080461	0.165091	1.000000	713.974000
A	LtBrown	-1.904000	0.000000	270.000000	0.682497	-0.303619	0.292025	0.648457	-0.080461	0.165091	1.000000	714.050000
A	LtBrown	-1.819000	0.000000	270.000000	0.682497	-0.303619	0.292025	0.648457	-0.080461	0.165091	1.000000	714.135000
A	LtBrown	-1.749000	0.000000	270.000000	0.640646	-0.353828	0.320834	0.638267	-0.089304	0.094484	1.000000	714.205000
A	LtBrown	-1.679000	0.000000	270.000000	0.640646	-0.353828	0.320834	0.638267	-0.089304	0.094484	1.000000	714.275000
A	LtBrown	-1.586000	0.000000	270.000000	0.640646	-0.353828	0.320834	0.638267	-0.089304	0.094484	1.000000	714.368000
A	LtBrown	-1.519000	0.000000	270.000000	0.706399	-0.506367	0.372327	0.738167	-0.092128	0.180302	1.000000	714.435000
A	LtBrown	-1.454000	0.000000	270.000000	0.706399	-0.506367	0.372327	0.738167	-0.092128	0.180302	1.000000	714.500000
A	LtBrown	-1.378000	0.000000	270.000000	0.706399	-0.506367	0.372327	0.738167	-0.092128	0.180302	1.000000	714.576000
A	LtBrown	-1.301000	0.000000	270.000000	0.686548	-0.428323	0.348580	0.703341	-0.070138	0.174881	1.000000	714.653000
A	LtBrown	-1.229000	0.000000	270.000000	0.686548	-0.428323	0.348580	0.703341	-0.070138	0.174881	1.000000	714.725000
A	LtBrown	-1.149000	0.000000	270.000000	0.686548	-0.428323	0.348580	0.703341	-0.070138	0.174881	1.000000	714.805000
A	LtBrown	-1.080000	0.000000	270.000000	0.704034	-0.377144	0.296472	0.674515	-0.071789	0.139990	1.000000	714.874000
A	LtBrown	-1.004000	0.000000	270.000000	0.704034	-0.377144	0.296472	0.674515	-0.071789	0.139990	1.000000	714.950000
A	LtBrown	-0.929000	0.000000	270.000000	0.704034	-0.377144	0.296472	0.674515	-0.071789	0.139990	1.000000	715.025000
A	LtBrown	-0.844000	0.000000	270.000000	0.764284	-0.408991	0.343165	0.711928	-0.106815	0.197935	1.000000	715.110000
A	LtBrown	-0.782000	0.000000	270.000000	0.764284	-0.408991	0.343165	0.711928	-0.106815	0.197935	1.000000	715.172000
A	LtBrown	-0.701000	0.000000	270.000000	0.764284	-0.408991	0.343165	0.711928	-0.106815	0.197935	1.000000	715.253000
A	LtBrown	-0.635000	0.000000	270.000000	0.588737	-0.486697	0.346686	0.730207	-0.043920	0.121355	1.000000	715.319000
A	LtBrown	-0.548000	0.000000	270.000000	0.588737	-0.486697	0.346686	0.730207	-0.043920	0.121355	1.000000	715.406000
A	LtBrown	-0.471000	0.000000	270.000000	0.588737	-0.486697	0.346686	0.730207	-0.043920	0.121355	1.000000	715.483000
A	LtBrown	-0.401000	0.000000	270.000000	0.595272	-0.371722	0.373150	0.693276	-0.071840	0.103809	1.000000	715.553000
A	LtBrown	-0.329000	0.000000	270.000000	0.595272	-0.371722	0.373150	0.693276	-0.071840	0.103809	1.000000	715.625000
A	LtBrown	-0.253000	0.000000	270.000000	0.595272	-0.371722	0.373150	0.693276	-0.071840	0.103809	1.000000	715.701000
A	LtBrown	-0.173000	0.000000	270.000000	0.651434	-0.465602	0.412419	0.744296	-0.080211	0.167190	1.000000	715.781000
A	LtBrown	-0.101000	0.000000	270.000000	0.651434	-0.465602	0.412419	0.744296	-0.080211	0.167190	1.000000	715.853000
A	LtBrown	-0.037000	0.000000	270.000000	0.651434	-0.465602	0.412419	0.744296	-0.080211	0.167190	1.000000	715.917000
A	LtBrown	0.046000	0.000000	270.000000	0.647651	-0.474890	0.364653	0.723722	-0.064077	0.145074	1.000000	716.000000
A	LtBrown	0.115000	0.000000	270.000000	0.647651	-0.474890	0.364653	0.723722	-0.064077	0.145074	1.000000	716.069000
A	LtBrown	0.196000	0.000000	270.000000	0.647651	-0.474890	0.364653	0.723722	-0.064077	0.145074	1.000000	716.150000
A	LtBrown	0.267000	0.000000	270.000000	0.596699	-0.322920	0.330891	0.646122	-0.054320	0.108564	1.000000	716.221000
A	LtBrown	0.347000	0.000000	270.000000	0.596699	-0.322920	0.330891	0.646122	-0.054320	0.108564	1.000000	716.301000
A	LtBrown	0.414000	0.000000	270.000000	0.596699	-0.322920	0.330891	0.646122	-0.054320	0.108564	1.000000	716.368000
A	LtBrown	0.494000	0.000000	270.000000	0.649716	-0.353795	0.313511	0.673266	-0.058009	0.146024	1.000000	716.448000
A	LtBrown	0.562000	0.000000	270.000000	0.649716	-0.353795	0.313511	0.673266	-0.058009	0.146024	1.000000	716.516000
A	LtBrown	0.647000	0.000000	270.000000	0.649716	-0.353795	0.313511	0.673266	-0.058009	0.146024	1.000000	716.601000
A	LtBrown	0.711000	0.000000	270.000000	0.680594	-0.437653	0.319199	0.696897	-0.101963	0.130898	1.000000	716.665000
A	LtBrown	0.801000	0.000000	270.000000	0.680594	-0.437653	0.319199	0.696897	-0.101963	0.130898	1.000000	716.755000
A	LtBrown	0.866000	0.000000	270.000000	0.680594	-0.437653	0.319199	0.696897	-0.101963	0.130898	1.000000	716.820000
A	LtBrown	0.945000	0.000000	270.000000	0.655330	-0.457210	0.354236	0.713436	-0.096232	0.097435	1.000000	716.899000
A	LtBrown	1.019000	0.000000	270.000000	0.655330	-0.457210	0.354236	0.713436	-0.096232	0.097435	1.000000	716.973000
A	LtBrown	1.090000	0.000000	270.000000	0.655330	-0.457210	0.354236	0.713436	-0.096232	0.097435	1.000000	717.044000
A	LtBrown	1.169000	0.000000	270.000000	0.695138	-0.344650	0.299741	0.655441	-0.085838	0.107838	1.000000	717.123000
A	LtBrown	1.251000	0.000000	270.000000	0.695138	-0.344650	0.299741	0.655441	-0.085838	0.107838	1.000000	717.205000
A	LtBrown	1.315000	0.000000	270.000000	0.695138	-0.344650	0.299741	0.655441	-0.085838	0.107838	1.000000	717.269000
A	LtBrown	1.398000	0.000000	270.000000	0.734303	-0.413517	0.341890	0.707033	-0.089484	0.148660	1.000000	717.352000
A	LtBrown	1.468000	0.000000	270.000000	0.734303	-0.413517	0.341890	0.707033	-0.089484	0.148660	1.000000	717.422000
A	LtBrown	1.549000	0.000000	270.000000	0.734303	-0.413517	0.341890	0.707033	-0.089484	0.148660	1.000000	717.503000
A	LtBrown	1.611000	0.000000	270.000000	0.658370	-0.391606	0.327240	0.693075	-0.086300	0.075835	1.000000	717.565000
A	LtBrown	1.697000	0.000000	270.000000	0.658370	-0.391606	0.327240	0.693075	-0.086300	0.075835	1.000000	717.651000
A	LtBrown	1.774000	0.000000	270.000000	0.658370	-0.391606	0.327240	0.693075	-0.086300	0.075835	1.000000	717.728000
A	LtBrown	1.845000	0.000000	270.000000	0.676344	-0.402241	0.357136	0.716404	-0.089414	0.123750	1.000000	717.799000
A	LtBrown	1.920000	0.000000	270.000000	0.676344	-0.402241	0.357136	0.716404	-0.089414	0.123750	1.000000	717.874000
A	LtBrown	1.992000	0.000000	270.000000	0.676344	-0.402241	0.357136	0.716404	-0.089414	0.123750	1.000000	717.946000
A	LtBrown	2.066000	0.000000	270.000000	0.727964	-0.361411	0.295584	0.665903	-0.094993	0.166759	1.000000	718.020000
A	LtBrown	2.145000	0.000000	270.000000	0.727964	-0.361411	0.295584	0.665903	-0.094993	0.166759	1.000000	718.099000
A	LtBrown	2.232000	0.000000	270.000000	0.727964	-0.361411	0.295584	0.665903	-0.094993	0.166759	1.000000	718.186000
A	LtBrown	2.297000	0.000000	270.000000	0.733622	-0.375179	0.321228	0.670624	-0.085317	0.171526	1.000000	718.251000
A	LtBrown	2.371000	0.000000	270.000000	0.733622	-0.375179	0.321228	0.670624	-0.085317	0.171526	1.000000	718.325000
A	LtBrown	2.452000	0.000000	270.000000	0.733622	-0.375179	0.321228	0.670624	-0.085317	0.171526	1.000000	718.406000
A	LtBrown	-2.497000	50.000000	270.000000	0.509863	-0.113270	0.211148	0.609953	-0.005130	0.188090	1.000000	750.957000
A	LtBrown	-2.442000	50.000000	270.000000	0.487553	-0.072028	0.230531	0.586290	-0.023995	0.133577	1.000000	751.012000
A	LtBrown	-2.383000	50.000000	270.000000	0.487553	-0.072028	0.230531	0.586290	-0.023995	0.133577	1.000000	751.071000
A	LtBrown	-2.330000	50.000000	270.000000	0.487553	-0.072028	0.230531	0.586290	-0.023995	0.133577	1.000000	751.124000
A	LtBrown	-2.269000	50.000000	270.000000	0.487553	-0.072028	0.230531	0.586290	-0.023995	0.133577	1.000000	751.185000
A	LtBrown	-2.215000	50.000000	270.000000	0.561222	-0.131554	0.211781	0.582206	-0.042057	0.183165	1.000000	751.239000
A	LtBrown	-2.161000	50.000000	270.000000	0.561222	-0.131554	0.211781	0.582206	-0.042057	0.183165	1.000000	751.293000
A	LtBrown	-2.109000	50.000000	270.000000	0.561222	-0.131554	0.211781	0.582206	-0.042057	0.183165	1.000000	751.345000
A	LtBrown	-2.048000	50.000000	270.000000	0.561222	-0.131554	0.211781	0.582206	-0.042057	0.183165	1.000000	751.406000
A	LtBrown	-1.997000	50.000000	270.000000	0.461495	-0.115391	0.196531	0.552563	-0.030634	0.096445	1.000000	751.457000
A	LtBrown	-1.936000	50.000000	270.000000	0.461495	-0.115391	0.196531	0.552563	-0.030634	0.096445	1.000000	751.518000
A	LtBrown	-1.882000	50.000000	270.000000	0.461495	-0.115391	0.196531	0.552563	-0.030634	0.096445	1.000000	751.572000
A	LtBrown	-1.833000	50.000000	270.000000	0.461495	-0.115391	0.196531	0.552563	-0.030634	0.096445	1.000000	751.621000
A	LtBrown	-1.775000	50.000000	270.000000	0.612994	-0.112352	0.200289	0.590279	-0.019209	0.210117	1.000000	751.679000
A	LtBrown	-1.723000	50.000000	270.000000	0.612994	-0.112352	0.200289	0.590279	-0.019209	0.210117	1.000000	751.731000
A	LtBrown	-1.664000	50.000000	270.000000	0.612994	-0.112352	0.200289	0.590279	-0.019209	0.210117	1.000000	751.790000
A	LtBrown	-1.606000	50.000000	270.000000	0.612994	-0.112352	0.200289	0.590279	-0.019209	0.210117	1.000000	751.848000
A	LtBrown	-1.551000	50.000000	270.000000	0.566961	-0.145538	0.212754	0.567940	-0.022099	0.195169	1.000000	751.903000
A	LtBrown	-1.497000	50.000000	270.000000	0.566961	-0.145538	0.212754	0.567940	-0.022099	0.195169	1.000000	751.957000
A	LtBrown	-1.452000	50.000000	270.000000	0.566961	-0.145538	0.212754	0.567940	-0.022099	0.195169	1.000000	752.002000
A	LtBrown	-1.394000	50.000000	270.000000	0.566961	-0.145538	0.212754	0.567940	-0.022099	0.195169	1.000000	752.060000
A	LtBrown	-1.342000	50.000000	270.000000	0.547221	-0.116160	0.184967	0.547709	-0.031799	0.132918	1.000000	752.112000
A	LtBrown	-1.275000	50.000000	270.000000	0.547221	-0.116160	0.184967	0.547709	-0.031799	0.132918	1.000000	752.179000
A	LtBrown	-1.219000	50.000000	270.000000	0.547221	-0.116160	0.184967	0.547709	-0.031799	0.132918	1.000000	752.235000
A	LtBrown	-1.175000	50.000000	270.000000	0.547221	-0.116160	0.184967	0.547709	-0.031799	0.132918	1.000000	752.279000
A	LtBrown	-1.114000	50.000000	270.000000	0.571092	-0.137732	0.214778	0.592998	-0.029682	0.190657	1.000000	752.340000
A	LtBrown	-1.048000	50.000000	270.000000	0.571092	-0.137732	0.214778	0.592998	-0.029682	0.190657	1.000000	752.406000
A	LtBrown	-1.002000	50.000000	270.000000	0.571092	-0.137732	0.214778	0.592998	-0.029682	0.190657	1.000000	752.452000
A	LtBrown	-0.943000	50.000000	270.000000	0.571092	-0.137732	0.214778	0.592998	-0.029682	0.190657	1.000000	752.511000
A	LtBrown	-0.887000	50.000000	270.000000	0.545561	-0.200817	0.252513	0.607045	-0.026118	0.194480	1.000000	752.567000
A	LtBrown	-0.830000	50.000000	270.000000	0.545561	-0.200817	0.252513	0.607045	-0.026118	0.194480	1.000000	752.624000
A	LtBrown	-0.779000	50.000000	270.000000	0.545561	-0.200817	0.252513	0.607045	-0.026118	0.194480	1.000000	752.675000
A	LtBrown	-0.722000	50.000000	270.000000	0.545561	-0.200817	0.252513	0.607045	-0.026118	0.194480	1.000000	752.732000
A	LtBrown	-0.670000	50.000000	270.000000	0.482947	-0.174105	0.267101	0.590401	-0.037124	0.142196	1.000000	752.784000
A	LtBrown	-0.612000	50.000000	270.000000	0.482947	-0.174105	0.267101	0.590401	-0.037124	0.142196	1.000000	752.842000
A	LtBrown	-0.555000	50.000000	270.000000	0.482947	-0.174105	0.267101	0.590401	-0.037124	0.142196	1.000000	752.899000
A	LtBrown	-0.500000	50.000000	270.000000	0.482947	-0.174105	0.267101	0.590401	-0.037124	0.142196	1.000000	752.954000
A	LtBrown	-0.447000	50.000000	270.000000	0.503098	-0.203656	0.313880	0.654806	-0.026850	0.198792	1.000000	753.007000
A	LtBrown	-0.392000	50.000000	270.000000	0.503098	-0.203656	0.313880	0.654806	-0.026850	0.198792	1.000000	753.062000
A	LtBrown	-0.336000	50.000000	270.000000	0.503098	-0.203656	0.313880	0.654806	-0.026850	0.198792	1.000000	753.118000
A	LtBrown	-0.286000	50.000000	270.000000	0.503098	-0.203656	0.313880	0.654806	-0.026850	0.198792	1.000000	753.168000
A	LtBrown	-0.227000	50.000000	270.000000	0.456415	-0.188785	0.253127	0.597642	-0.026136	0.123136	1.000000	753.227000
A	LtBrown	-0.170000	50.000000	270.000000	0.456415	-0.188785	0.253127	0.597642	-0.026136	0.123136	1.000000	753.284000
A	LtBrown	-0.121000	50.000000	270.000000	0.456415	-0.188785	0.253127	0.597642	-0.026136	0.123136	1.000000	753.333000
A	LtBrown	-0.059000	50.000000	270.000000	0.456415	-0.188785	0.253127	0.597642	-0.026136	0.123136	1.000000	753.395000
A	LtBrown	-0.013000	50.000000	270.000000	0.485379	-0.175015	0.248401	0.588976	-0.036483	0.153401	1.000000	753.441000
A	LtBrown	0.055000	50.000000	270.000000	0.485379	-0.175015	0.248401	0.588976	-0.036483	0.153401	1.000000	753.509000
A	LtBrown	0.105000	50.000000	270.000000	0.485379	-0.175015	0.248401	0.588976	-0.036483	0.153401	1.000000	753.559000
A	LtBrown	0.160000	50.000000	270.000000	0.485379	-0.175015	0.248401	0.588976	-0.036483	0.153401	1.000000	753.614000
A	LtBrown	0.217000	50.000000	270.000000	0.537465	-0.180350	0.250971	0.587131	-0.059391	0.138897	1.000000	753.671000
A	LtBrown	0.267000	50.000000	270.000000	0.537465	-0.180350	0.250971	0.587131	-0.059391	0.138897	1.000000	753.721000
A	LtBrown	0.329000	50.000000	270.000000	0.537465	-0.180350	0.250971	0.587131	-0.059391	0.138897	1.000000	753.783000
A	LtBrown	0.387000	50.000000	270.000000	0.537465	-0.180350	0.250971	0.587131	-0.059391	0.138897	1.000000	753.841000
A	LtBrown	0.438000	50.000000	270.000000	0.481195	-0.010091	0.202927	0.515651	-0.057834	0.118871	1.000000	753.892000
A	LtBrown	0.494000	50.000000	270.000000	0.481195	-0.010091	0.202927	0.515651	-0.057834	0.118871	1.000000	753.948000
A	LtBrown	0.549000	50.000000	270.000000	0.481195	-0.010091	0.202927	0.515651	-0.057834	0.118871	1.000000	754.003000
A	LtBrown	0.611000	50.000000	270.000000	0.481195	-0.010091	0.202927	0.515651	-0.057834	0.118871	1.000000	754.065000
A	LtBrown	0.667000	50.000000	270.000000	0.532515	-0.137520	0.258778	0.612332	-0.066054	0.156047	1.000000	754.121000
A	LtBrown	0.718000	50.000000	270.000000	0.532515	-0.137520	0.258778	0.612332	-0.066054	0.156047	1.000000	754.172000
A	LtBrown	0.777000	50.000000	270.000000	0.532515	-0.137520	0.258778	0.612332	-0.066054	0.156047	1.000000	754.231000
A	LtBrown	0.833000	50.000000	270.000000	0.532515	-0.137520	0.258778	0.612332	-0.066054	0.156047	1.000000	754.287000
A	LtBrown	0.892000	50.000000	270.000000	0.504389	-0.137516	0.224053	0.566701	-0.054586	0.075761	1.000000	754.346000
A	LtBrown	0.947000	50.000000	270.000000	0.504389	-0.137516	0.224053	0.566701	-0.054586	0.075761	1.000000	754.401000
A	LtBrown	1.004000	50.000000	270.000000	0.504389	-0.137516	0.224053	0.566701	-0.054586	0.075761	1.000000	754.458000
A	LtBrown	1.066000	50.000000	270.000000	0.504389	-0.137516	0.224053	0.566701	-0.054586	0.075761	1.000000	754.520000
A	LtBrown	1.114000	50.000000	270.000000	0.573117	-0.170541	0.222483	0.618336	-0.035105	0.202777	1.000000	754.568000
A	LtBrown	1.173000	50.000000	270.000000	0.573117	-0.170541	0.222483	0.618336	-0.035105	0.202777	1.000000	754.627000
A	LtBrown	1.226000	50.000000	270.000000	0.573117	-0.170541	0.222483	0.618336	-0.035105	0.202777	1.000000	754.680000
A	LtBrown	1.283000	50.000000	270.000000	0.573117	-0.170541	0.222483	0.618336	-0.035105	0.202777	1.000000	754.737000
A	LtBrown	1.343000	50.000000	270.000000	0.562327	-0.086942	0.230151	0.601529	-0.031063	0.201739	1.000000	754.797000
A	LtBrown	1.396000	50.000000	270.000000	0.562327	-0.086942	0.230151	0.601529	-0.031063	0.201739	1.000000	754.850000
A	LtBrown	1.452000	50.000000	270.000000	0.562327	-0.086942	0.230151	0.601529	-0.031063	0.201739	1.000000	754.906000
A	LtBrown	1.512000	50.000000	270.000000	0.562327	-0.086942	0.230151	0.601529	-0.031063	0.201739	1.000000	754.966000
A	LtBrown	1.563000	50.000000	270.000000	0.543966	-0.120881	0.253876	0.623766	-0.025335	0.226907	1.000000	755.017000
A	LtBrown	1.615000	50.000000	270.000000	0.543966	-0.120881	0.253876	0.623766	-0.025335	0.226907	1.000000	755.069000
A	LtBrown	1.671000	50.000000	270.000000	0.543966	-0.120881	0.253876	0.623766	-0.025335	0.226907	1.000000	755.125000
A	LtBrown	1.728000	50.000000	270.000000	0.543966	-0.120881	0.253876	0.623766	-0.025335	0.226907	1.000000	755.182000
A	LtBrown	1.798000	50.000000	270.000000	0.445159	-0.070601	0.198609	0.575813	-0.006571	0.123886	1.000000	755.252000
A	LtBrown	1.857000	50.000000	270.000000	0.445159	-0.070601	0.198609	0.575813	-0.006571	0.123886	1.000000	755.311000
A	LtBrown	1.899000	50.000000	270.000000	0.445159	-0.070601	0.198609	0.575813	-0.006571	0.123886	1.000000	755.353000
A	LtBrown	1.966000	50.000000	270.000000	0.445159	-0.070601	0.198609	0.575813	-0.006571	0.123886	1.000000	755.420000
A	LtBrown	2.024000	50.000000	270.000000	0.595758	-0.009536	0.173242	0.555125	-0.017828	0.211545	1.000000	755.478000
A	LtBrown	2.069000	50.000000	270.000000	0.595758	-0.009536	0.173242	0.555125	-0.017828	0.211545	1.000000	755.523000
A	LtBrown	2.132000	50.000000	270.000000	0.595758	-0.009536	0.173242	0.555125	-0.017828	0.211545	1.000000	755.586000
A	LtBrown	2.180000	50.000000	270.000000	0.595758	-0.009536	0.173242	0.555125	-0.017828	0.211545	1.000000	755.634000
A	LtBrown	2.237000	50.000000	270.000000	0.628832	-0.127884	0.254195	0.581790	-0.063085	0.152889	1.000000	755.691000
A	LtBrown	2.297000	50.000000	270.000000	0.628832	-0.127884	0.254195	0.581790	-0.063085	0.152889	1.000000	755.751000
A	LtBrown	2.350000	50.000000	270.000000	0.628832	-0.127884	0.254195	0.581790	-0.063085	0.152889	1.000000	755.804000
A	LtBrown	2.408000	50.000000	270.000000	0.628832	-0.127884	0.254195	0.581790	-0.063085	0.152889	1.000000	755.862000
A	LtBrown	2.461000	50.000000	270.000000	0.581862	-0.138190	0.264396	0.610127	-0.046393	0.192124	1.000000	755.915000
A	LtBrown	-2.471000	0.000000	0.000000	0.046531	0.005843	0.092455	0.023513	-0.014648	0.020830	1.000000	940.483000
A	LtBrown	-2.398000	0.000000	0.000000	0.046531	0.005843	0.092455	0.023513	-0.014648	0.020830	1.000000	940.556000
A	LtBrown	-2.329000	0.000000	0.000000	0.052772	0.008652	0.106485	0.016320	-0.007357	0.003285	1.000000	940.625000
A	LtBrown	-2.257000	0.000000	0.000000	0.052772	0.008652	0.106485	0.016320	-0.007357	0.003285	1.000000	940.697000
A	LtBrown	-2.188000	0.000000	0.000000	0.052772	0.008652	0.106485	0.016320	-0.007357	0.003285	1.000000	940.766000
A	LtBrown	-2.125000	0.000000	0.000000	0.037172	0.031342	0.077554	0.015565	-0.004031	0.016539	1.000000	940.829000
A	LtBrown	-2.057000	0.000000	0.000000	0.037172	0.031342	0.077554	0.015565	-0.004031	0.016539	1.000000	940.897000
A	LtBrown	-1.987000	0.000000	0.000000	0.037172	0.031342	0.077554	0.015565	-0.004031	0.016539	1.000000	940.967000
A	LtBrown	-1.909000	0.000000	0.000000	0.032237	0.022820	0.074168	0.027141	-0.001793	0.028031	1.000000	941.045000
A	LtBrown	-1.837000	0.000000	0.000000	0.032237	0.022820	0.074168	0.027141	-0.001793	0.028031	1.000000	941.117000
A	LtBrown	-1.775000	0.000000	0.000000	0.032237	0.022820	0.074168	0.027141	-0.001793	0.028031	1.000000	941.179000
A	LtBrown	-1.707000	0.000000	0.000000	0.051177	0.034934	0.066778	0.021220	-0.003032	0.018145	1.000000	941.247000
A	LtBrown	-1.636000	0.000000	0.000000	0.051177	0.034934	0.066778	0.021220	-0.003032	0.018145	1.000000	941.318000
A	LtBrown	-1.571000	0.000000	0.000000	0.051177	0.034934	0.066778	0.021220	-0.003032	0.018145	1.000000	941.383000
A	LtBrown	-1.498000	0.000000	0.000000	0.048684	0.029383	0.078473	0.013824	-0.005019	0.016190	1.000000	941.456000
A	LtBrown	-1.424000	0.000000	0.000000	0.048684	0.029383	0.078473	0.013824	-0.005019	0.016190	1.000000	941.530000
A	LtBrown	-1.351000	0.000000	0.000000	0.048684	0.029383	0.078473	0.013824	-0.005019	0.016190	1.000000	941.603000
A	LtBrown	-1.286000	0.000000	0.000000	0.036569	0.009119	0.090381	0.033364	-0.004052	0.005436	1.000000	941.668000
A	LtBrown	-1.223000	0.000000	0.000000	0.036569	0.009119	0.090381	0.033364	-0.004052	0.005436	1.000000	941.731000
A	LtBrown	-1.153000	0.000000	0.000000	0.036569	0.009119	0.090381	0.033364	-0.004052	0.005436	1.000000	941.801000
A	LtBrown	-1.076000	0.000000	0.000000	0.041791	0.036748	0.062624	0.014082	-0.015106	0.016324	1.000000	941.878000
A	LtBrown	-1.010000	0.000000	0.000000	0.041791	0.036748	0.062624	0.014082	-0.015106	0.016324	1.000000	941.944000
A	LtBrown	-0.942000	0.000000	0.000000	0.041791	0.036748	0.062624	0.014082	-0.015106	0.016324	1.000000	942.012000
A	LtBrown	-0.871000	0.000000	0.000000	0.038738	0.011679	0.069341	0.026291	0.011597	0.020935	1.000000	942.083000
A	LtBrown	-0.818000	0.000000	0.000000	0.038738	0.011679	0.069341	0.026291	0.011597	0.020935	1.000000	942.136000
A	LtBrown	-0.739000	0.000000	0.000000	0.038738	0.011679	0.069341	0.026291	0.011597	0.020935	1.000000	942.215000
A	LtBrown	-0.675000	0.000000	0.000000	0.038738	0.011679	0.069341	0.026291	0.011597	0.020935	1.000000	942.279000
A	LtBrown	-0.607000	0.000000	0.000000	-0.006265	0.043441	0.050168	0.020595	0.009967	-0.012855	1.000000	942.347000
A	LtBrown	-0.537000	0.000000	0.000000	-0.006265	0.043441	0.050168	0.020595	0.009967	-0.012855	1.000000	942.417000
A	LtBrown	-0.472000	0.000000	0.000000	-0.006265	0.043441	0.050168	0.020595	0.009967	-0.012855	1.000000	942.482000
A	LtBrown	-0.399000	0.000000	0.000000	0.038887	0.019889	0.073907	0.020921	0.007469	0.011344	1.000000	942.555000
A	LtBrown	-0.336000	0.000000	0.000000	0.038887	0.019889	0.073907	0.020921	0.007469	0.011344	1.000000	942.618000
A	LtBrown	-0.259000	0.000000	0.000000	0.038887	0.019889	0.073907	0.020921	0.007469	0.011344	1.000000	942.695000
A	LtBrown	-0.193000	0.000000	0.000000	0.037068	0.030891	0.070915	0.009199	-0.005143	0.024534	1.000000	942.761000
A	LtBrown	-0.125000	0.000000	0.000000	0.037068	0.030891	0.070915	0.009199	-0.005143	0.024534	1.000000	942.829000
A	LtBrown	-0.058000	0.000000	0.000000	0.037068	0.030891	0.070915	0.009199	-0.005143	0.024534	1.000000	942.896000
A	LtBrown	0.013000	0.000000	0.000000	0.014997	-0.001735	0.103881	0.028590	0.004554	0.014869	1.000000	942.967000
A	LtBrown	0.080000	0.000000	0.000000	0.014997	-0.001735	0.103881	0.028590	0.004554	0.014869	1.000000	943.034000
A	LtBrown	0.146000	0.000000	0.000000	0.014997	-0.001735	0.103881	0.028590	0.004554	0.014869	1.000000	943.100000
A	LtBrown	0.207000	0.000000	0.000000	0.014997	-0.001735	0.103881	0.028590	0.004554	0.014869	1.000000	943.161000
A	LtBrown	0.277000	0.000000	0.000000	0.031071	0.004599	0.084389	0.019720	0.004445	0.030782	1.000000	943.231000
A	LtBrown	0.350000	0.000000	0.000000	0.031071	0.004599	0.084389	0.019720	0.004445	0.030782	1.000000	943.304000
A	LtBrown	0.414000	0.000000	0.000000	0.031071	0.004599	0.084389	0.019720	0.004445	0.030782	1.000000	943.368000
A	LtBrown	0.477000	0.000000	0.000000	0.031071	0.004599	0.084389	0.019720	0.004445	0.030782	1.000000	943.431000
A	LtBrown	0.550000	0.000000	0.000000	0.056682	-0.002201	0.085059	0.021147	-0.014809	0.021604	1.000000	943.504000
A	LtBrown	0.654000	0.000000	0.000000	0.056682	-0.002201	0.085059	0.021147	-0.014809	0.021604	1.000000	943.608000
A	LtBrown	0.691000	0.000000	0.000000	0.056682	-0.002201	0.085059	0.021147	-0.014809	0.021604	1.000000	943.645000
A	LtBrown	0.760000	0.000000	0.000000	0.047970	0.006350	0.109633	0.011697	-0.001516	0.027195	1.000000	943.714000
A	LtBrown	0.826000	0.000000	0.000000	0.047970	0.006350	0.109633	0.011697	-0.001516	0.027195	1.000000	943.780000
A	LtBrown	0.897000	0.000000	0.000000	0.047970	0.006350	0.109633	0.011697	-0.001516	0.027195	1.000000	943.851000
A	LtBrown	0.962000	0.000000	0.000000	0.019140	0.028741	0.060473	0.016078	0.003342	0.019715	1.000000	943.916000
A	LtBrown	1.037000	0.000000	0.000000	0.019140	0.028741	0.060473	0.016078	0.003342	0.019715	1.000000	943.991000
A	LtBrown	1.106000	0.000000	0.000000	0.019140	0.028741	0.060473	0.016078	0.003342	0.019715	1.000000	944.060000
A	LtBrown	1.172000	0.000000	0.000000	0.013736	0.061367	0.060900	0.015031	0.005902	0.015966	1.000000	944.126000
A	LtBrown	1.236000	0.000000	0.000000	0.013736	0.061367	0.060900	0.015031	0.005902	0.015966	1.000000	944.190000
A	LtBrown	1.308000	0.000000	0.000000	0.013736	0.061367	0.060900	0.015031	0.005902	0.015966	1.000000	944.262000
A	LtBrown	1.377000	0.000000	0.000000	0.015345	0.016450	0.063592	0.022089	0.014583	0.033192	1.000000	944.331000
A	LtBrown	1.449000	0.000000	0.000000	0.015345	0.016450	0.063592	0.022089	0.014583	0.033192	1.000000	944.403000
A	LtBrown	1.511000	0.000000	0.000000	0.015345	0.016450	0.063592	0.022089	0.014583	0.033192	1.000000	944.465000
A	LtBrown	1.604000	0.000000	0.000000	0.044554	0.052327	0.063318	0.008612	-0.003973	0.027051	1.000000	944.558000
A	LtBrown	1.674000	0.000000	0.000000	0.044554	0.052327	0.063318	0.008612	-0.003973	0.027051	1.000000	944.628000
A	LtBrown	1.759000	0.000000	0.000000	0.044554	0.052327	0.063318	0.008612	-0.003973	0.027051	1.000000	944.713000
A	LtBrown	1.817000	0.000000	0.000000	0.047837	0.026320	0.068618	0.009002	0.003227	0.034750	1.000000	944.771000
A	LtBrown	1.876000	0.000000	0.000000	0.047837	0.026320	0.068618	0.009002	0.003227	0.034750	1.000000	944.830000
A	LtBrown	1.956000	0.000000	0.000000	0.047837	0.026320	0.068618	0.009002	0.003227	0.034750	1.000000	944.910000
A	LtBrown	2.011000	0.000000	0.000000	0.047837	0.026320	0.068618	0.009002	0.003227	0.034750	1.000000	944.965000
A	LtBrown	2.079000	0.000000	0.000000	0.030398	-0.006479	0.062229	0.027226	0.004902	0.040895	1.000000	945.033000
A	LtBrown	2.156000	0.000000	0.000000	0.030398	-0.006479	0.062229	0.027226	0.004902	0.040895	1.000000	945.110000
A	LtBrown	2.230000	0.000000	0.000000	0.030398	-0.006479	0.062229	0.027226	0.004902	0.040895	1.000000	945.184000
A	LtBrown	2.291000	0.000000	0.000000	0.085638	0.051543	0.042950	-0.002124	-0.003744	0.043294	1.000000	945.245000
A	LtBrown	2.362000	0.000000	0.000000	0.085638	0.051543	0.042950	-0.002124	-0.003744	0.043294	1.000000	945.316000
A	LtBrown	2.429000	0.000000	0.000000	0.085638	0.051543	0.042950	-0.002124	-0.003744	0.043294	1.000000	945.383000
A	LtBrown	2.495000	0.000000	0.000000	0.049614	0.039689	0.075387	0.015288	0.001116	0.032447	1.000000	945.449000
A	MedBrown	-2.457000	0.000000	0.000000	0.009757	-0.059041	0.027328	0.019813	-0.037991	-0.009124	1.000000	2.503000
A	MedBrown	-2.406000	0.000000	0.000000	0.009757	-0.059041	0.027328	0.019813	-0.037991	-0.009124	1.000000	2.554000
A	MedBrown	-2.351000	0.000000	0.000000	-0.044429	-0.050196	0.018878	0.020086	-0.028271	-0.029909	1.000000	2.609000
A	MedBrown	-2.300000	0.000000	0.000000	-0.044429	-0.050196	0.018878	0.020086	-0.028271	-0.029909	1.000000	2.660000
A	MedBrown	-2.244000	0.000000	0.000000	-0.044429	-0.050196	0.018878	0.020086	-0.028271	-0.029909	1.000000	2.716000
A	MedBrown	-2.190000	0.000000	0.000000	-0.044429	-0.050196	0.018878	0.020086	-0.028271	-0.029909	1.000000	2.770000
A	MedBrown	-2.137000	0.000000	0.000000	-0.015100	0.082314	-0.046037	-0.053554	-0.030244	-0.014839	1.000000	2.823000
A	MedBrown	-2.075000	0.000000	0.000000	-0.015100	0.082314	-0.046037	-0.053554	-0.030244	-0.014839	1.000000	2.885000
A	MedBrown	-2.026000	0.000000	0.000000	-0.015100	0.082314	-0.046037	-0.053554	-0.030244	-0.014839	1.000000	2.934000
A	MedBrown	-1.963000	0.000000	0.000000	-0.015100	0.082314	-0.046037	-0.053554	-0.030244	-0.014839	1.000000	2.997000
A	MedBrown	-1.910000	0.000000	0.000000	0.016650	0.079991	-0.047881	-0.035791	-0.038302	-0.012344	1.000000	3.050000
A	MedBrown	-1.851000	0.000000	0.000000	0.016650	0.079991	-0.047881	-0.035791	-0.038302	-0.012344	1.000000	3.109000
A	MedBrown	-1.795000	0.000000	0.000000	0.016650	0.079991	-0.047881	-0.035791	-0.038302	-0.012344	1.000000	3.165000
A	MedBrown	-1.737000	0.000000	0.000000	0.016650	0.079991	-0.047881	-0.035791	-0.038302	-0.012344	1.000000	3.223000
A	MedBrown	-1.679000	0.000000	0.000000	-0.011951	0.046032	-0.023615	-0.015878	-0.010509	-0.023371	1.000000	3.281000
A	MedBrown	-1.622000	0.000000	0.000000	-0.011951	0.046032	-0.023615	-0.015878	-0.010509	-0.023371	1.000000	3.338000
A	MedBrown	-1.556000	0.000000	0.000000	-0.011951	0.046032	-0.023615	-0.015878	-0.010509	-0.023371	1.000000	3.404000
A	MedBrown	-1.510000	0.000000	0.000000	-0.011951	0.046032	-0.023615	-0.015878	-0.010509	-0.023371	1.000000	3.450000
A	MedBrown	-1.447000	0.000000	0.000000	0.018332	0.046999	-0.040446	-0.041316	-0.028446	0.037543	1.000000	3.513000
A	MedBrown	-1.389000	0.000000	0.000000	0.018332	0.046999	-0.040446	-0.041316	-0.028446	0.037543	1.000000	3.571000
A	MedBrown	-1.330000	0.000000	0.000000	0.018332	0.046999	-0.040446	-0.041316	-0.028446	0.037543	1.000000	3.630000
A	MedBrown	-1.275000	0.000000	0.000000	0.018332	0.046999	-0.040446	-0.041316	-0.028446	0.037543	1.000000	3.685000
A	MedBrown	-1.216000	0.000000	0.000000	-0.003927	0.064122	-0.027269	-0.028123	-0.030568	-0.010333	1.000000	3.744000
A	MedBrown	-1.167000	0.000000	0.000000	-0.003927	0.064122	-0.027269	-0.028123	-0.030568	-0.010333	1.000000	3.793000
A	MedBrown	-1.115000	0.000000	0.000000	-0.003927	0.064122	-0.027269	-0.028123	-0.030568	-0.010333	1.000000	3.845000
A	MedBrown	-1.057000	0.000000	0.000000	-0.003927	0.064122	-0.027269	-0.028123	-0.030568	-0.010333	1.000000	3.903000
A	MedBrown	-0.999000	0.000000	0.000000	-0.005262	0.054408	-0.045850	-0.036920	-0.020782	0.020008	1.000000	3.961000
A	MedBrown	-0.941000	0.000000	0.000000	-0.005262	0.054408	-0.045850	-0.036920	-0.020782	0.020008	1.000000	4.019000
A	MedBrown	-0.890000	0.000000	0.000000	-0.005262	0.054408	-0.045850	-0.036920	-0.020782	0.020008	1.000000	4.070000
A	MedBrown	-0.833000	0.000000	0.000000	-0.005262	0.054408	-0.045850	-0.036920	-0.020782	0.020008	1.000000	4.127000
A	MedBrown	-0.773000	0.000000	0.000000	-0.051869	0.012732	-0.028823	-0.017709	-0.004009	-0.028562	1.000000	4.187000
A	MedBrown	-0.717000	0.000000	0.000000	-0.051869	0.012732	-0.028823	-0.017709	-0.004009	-0.028562	1.000000	4.243000
A	MedBrown	-0.659000	0.000000	0.000000	-0.051869	0.012732	-0.028823	-0.017709	-0.004009	-0.028562	1.000000	4.301000
A	MedBrown	-0.600000	0.000000	0.000000	-0.051869	0.012732	-0.028823	-0.017709	-0.004009	-0.028562	1.000000	4.360000
A	MedBrown	-0.545000	0.000000	0.000000	-0.026959	0.074768	-0.043289	-0.048274	-0.026393	-0.023309	1.000000	4.415000
A	MedBrown	-0.488000	0.000000	0.000000	-0.026959	0.074768	-0.043289	-0.048274	-0.026393	-0.023309	1.000000	4.472000
A	MedBrown	-0.434000	0.000000	0.000000	-0.026959	0.074768	-0.043289	-0.048274	-0.026393	-0.023309	1.000000	4.526000
A	MedBrown	-0.377000	0.000000	0.000000	-0.026959	0.074768	-0.043289	-0.048274	-0.026393	-0.023309	1.000000	4.583000
A	MedBrown	-0.307000	0.000000	0.000000	0.010709	-0.028870	0.040169	0.017105	-0.017638	0.006569	1.000000	4.653000
A	MedBrown	-0.256000	0.000000	0.000000	0.010709	-0.028870	0.040169	0.017105	-0.017638	0.006569	1.000000	4.704000
A	MedBrown	-0.204000	0.000000	0.000000	0.010709	-0.028870	0.040169	0.017105	-0.017638	0.006569	1.000000	4.756000
A	MedBrown	-0.143000	0.000000	0.000000	0.010709	-0.028870	0.040169	0.017105	-0.017638	0.006569	1.000000	4.817000
A	MedBrown	-0.092000	0.000000	0.000000	0.005478	0.064197	-0.033348	-0.045556	-0.012291	-0.003197	1.000000	4.868000
A	MedBrown	-0.030000	0.000000	0.000000	0.005478	0.064197	-0.033348	-0.045556	-0.012291	-0.003197	1.000000	4.930000
A	MedBrown	0.025000	0.000000	0.000000	0.005478	0.064197	-0.033348	-0.045556	-0.012291	-0.003197	1.000000	4.985000
A	MedBrown	0.083000	0.000000	0.000000	0.005478	0.064197	-0.033348	-0.045556	-0.012291	-0.003197	1.000000	5.043000
A	MedBrown	0.139000	0.000000	0.000000	-0.030466	-0.029593	0.024995	0.021996	-0.024905	-0.035218	1.000000	5.099000
A	MedBrown	0.193000	0.000000	0.000000	-0.030466	-0.029593	0.024995	0.021996	-0.024905	-0.035218	1.000000	5.153000
A	MedBrown	0.248000	0.000000	0.000000	-0.030466	-0.029593	0.024995	0.021996	-0.024905	-0.035218	1.000000	5.208000
A	MedBrown	0.307000	0.000000	0.000000	-0.030466	-0.029593	0.024995	0.021996	-0.024905	-0.035218	1.000000	5.267000
A	MedBrown	0.360000	0.000000	0.000000	0.013150	-0.025992	0.010119	0.010186	-0.015052	0.021946	1.000000	5.320000
A	MedBrown	0.421000	0.000000	0.000000	0.013150	-0.025992	0.010119	0.010186	-0.015052	0.021946	1.000000	5.381000
A	MedBrown	0.474000	0.000000	0.000000	0.013150	-0.025992	0.010119	0.010186	-0.015052	0.021946	1.000000	5.434000
A	MedBrown	0.533000	0.000000	0.000000	0.013150	-0.025992	0.010119	0.010186	-0.015052	0.021946	1.000000	5.493000
A	MedBrown	0.588000	0.000000	0.000000	0.015230	0.085269	-0.041388	-0.037023	-0.031006	-0.000242	1.000000	5.548000
A	MedBrown	0.646000	0.000000	0.000000	0.015230	0.085269	-0.041388	-0.037023	-0.031006	-0.000242	1.000000	5.606000
A	MedBrown	0.702000	0.000000	0.000000	0.015230	0.085269	-0.041388	-0.037023	-0.031006	-0.000242	1.000000	5.662000
A	MedBrown	0.760000	0.000000	0.000000	0.015230	0.085269	-0.041388	-0.037023	-0.031006	-0.000242	1.000000	5.720000
A	MedBrown	0.810000	0.000000	0.000000	0.067841	0.092838	-0.030529	-0.029425	-0.053299	0.009152	1.000000	5.770000
A	MedBrown	0.867000	0.000000	0.000000	0.067841	0.092838	-0.030529	-0.029425	-0.053299	0.009152	1.000000	5.827000
A	MedBrown	0.926000	0.000000	0.000000	0.067841	0.092838	-0.030529	-0.029425	-0.053299	0.009152	1.000000	5.886000
A	MedBrown	0.985000	0.000000	0.000000	0.067841	0.092838	-0.030529	-0.029425	-0.053299	0.009152	1.000000	5.945000
A	MedBrown	1.039000	0.000000	0.000000	0.018021	0.038700	-0.025805	-0.019121	-0.012958	0.012457	1.000000	5.999000
A	MedBrown	1.096000	0.000000	0.000000	0.018021	0.038700	-0.025805	-0.019121	-0.012958	0.012457	1.000000	6.056000
A	MedBrown	1.145000	0.000000	0.000000	0.018021	0.038700	-0.025805	-0.019121	-0.012958	0.012457	1.000000	6.105000
A	MedBrown	1.213000	0.000000	0.000000	0.018021	0.038700	-0.025805	-0.019121	-0.012958	0.012457	1.000000	6.173000
A	MedBrown	1.260000	0.000000	0.000000	0.020603	-0.037291	0.061911	0.023023	-0.049226	-0.014945	1.000000	6.220000
A	MedBrown	1.324000	0.000000	0.000000	0.020603	-0.037291	0.061911	0.023023	-0.049226	-0.014945	1.000000	6.284000
A	MedBrown	1.375000	0.000000	0.000000	0.020603	-0.037291	0.061911	0.023023	-0.049226	-0.014945	1.000000	6.335000
A	MedBrown	1.439000	0.000000	0.000000	0.020603	-0.037291	0.061911	0.023023	-0.049226	-0.014945	1.000000	6.399000
A	MedBrown	1.490000	0.000000	0.000000	-0.016010	-0.034031	0.010807	0.006278	-0.019887	0.008558	1.000000	6.450000
A	MedBrown	1.548000	0.000000	0.000000	-0.016010	-0.034031	0.010807	0.006278	-0.019887	0.008558	1.000000	6.508000
A	MedBrown	1.603000	0.000000	0.000000	-0.016010	-0.034031	0.010807	0.006278	-0.019887	0.008558	1.000000	6.563000
A	MedBrown	1.662000	0.000000	0.000000	-0.016010	-0.034031	0.010807	0.006278	-0.019887	0.008558	1.000000	6.622000
A	MedBrown	1.710000	0.000000	0.000000	-0.012006	0.067246	-0.040301	-0.037340	-0.030566	0.002280	1.000000	6.670000
A	MedBrown	1.771000	0.000000	0.000000	-0.012006	0.067246	-0.040301	-0.037340	-0.030566	0.002280	1.000000	6.731000
A	MedBrown	1.823000	0.000000	0.000000	-0.012006	0.067246	-0.040301	-0.037340	-0.030566	0.002280	1.000000	6.783000
[truncated: 32,887 more rows]
